# Supplementary material for: HIV-1 Vpr induces ciTRAN to prevent transcriptional repression of the provirus
Source: Sci Adv. 2023 Sep 6;9(36):eadh9170. doi: 10.1126/sciadv.adh9170 (PMC10482341; doi:10.1126/sciadv.adh9170)
Supplement: Supplementary file 2 — Auxiliary tables S1 to S7 [file sciadv.adh9170_auxiliary_tables_s1_to_s7.zip]

Archive with 7 entries (7 files):
- adh9170_Auxiliary_table_S1.xlsx
- adh9170_Auxiliary_table_S2.xlsx
- adh9170_Auxiliary_table_S3.xlsx
- adh9170_Auxiliary_table_S4.xlsx
- adh9170_Auxiliary_table_S5.xlsx
- adh9170_Auxiliary_table_S6.xlsx
- adh9170_Auxiliary_table_S7.xlsx
