# Supplementary material for: HIV-1 Vpr induces ciTRAN to prevent transcriptional repression of the provirus
Source: Sci Adv. 2023 Sep 6;9(36):eadh9170. doi: 10.1126/sciadv.adh9170 (PMC10482341; doi:10.1126/sciadv.adh9170)
Supplement: Supplementary file 2 — Auxiliary tables S1 to S7 [file sciadv.adh9170_auxiliary_tables_s1_to_s7.zip › adh9170_Auxiliary_table_S1.xlsx]

## Sheet: Sheet1
Data Table S1: oligos sequences and plasmid sequences
Gene	Sequences
18S rRNA-F	CGAACGTCTGCCCTATCAACTT	rRNA amplification primers used for qPCR
18S rRNA-R	ACCCGTGGTCACCATGGTA
5S rRNA-F	GGCCATACCACCCTGAACGC
5S rRNA-R	CAGCACCCGGTATTCCCAGG
circHIPK3 (hsa_circ_0000284)-F	GGCAGCCTTACAGGGTTAAA	circular HIPK3 primers used for qPCR
circHIPK3 (hsa_circ_0000284)-R	GGGTAGACCAAGACTTGTGAGG
HIPK3-F	GACCTGAGGAGATCAAGCCG	Linear HIPK3 mRNA primers used for qPCR
HIPK3-R	CTAGGGCGAGGGGTAGTGG
U6-F	CTCGCTTCGGCAGCACATATACT	snRNAs primers used for qPCR analysis.
U6-R	ACGCTTCACGAATTTGCGTGTC
U1-F	CCACAAATTATGCAGTCAAGTTTCCCA
U1-R	CCATGATCACGAAGGTGGTTTTCC
U2-F	CTGATACGTCCTCTATCCGAGGACA
U2-R	GGTCGATGCGTGGAGTGGAC
U4-F	CAGTATCGTAGCCAATGAGGTCTATCC
U4-R	AAAATTGCCAGTGCCGACTATATTGC
U5-F	CTTCAGATCGCATAAATCTTTCGCCTT
U5-R	CAAAAAATTGGGTTAAGACTCAGAGTTGTTCC
U12-F	GACGCCCGAATCCTCACTGC
U12-R	AGATCGCAACTCCCAGGCATCC
PPP1R8-F	CACACACAGTGAAGCAGGCTC	G4 region containing mRNAs primers used for qPCR analysis after linear RNA depletion using circDR-seq
PPP1R8-R	GACGGCACAACAGGAGTCAAG
SH3BP5-F	TGAAGCAGCTCTCCCTACAGTG
SH3BP5-R	TGGCACAATGTTCTCCAGTTCC
ACTR2-F	TCCCGTCATACCCGTAATGCTTTC
ACTR2-R	TCCAGTCAAAGGGCAGAGAGAG
EML2-F	TCAGGGCCATGCTGTCATCC
EML2-R	TTTGGCAAAGTTCACCTGTTTAGC
MBNL1-F	GTTCCTCAGCCACAAGACATCC
MBNL1-R	TTAGACAGGAATATCACCTCAGCAC
PPP2R4-F	CCCGTTTGATGAGAGGCTGTTTAC
PPP2R4-R	AGTCTAGCACACGGGAACTCAG
FSTL3-F	AGGGAAGGCAGTGGACAAGG
FSTL3-R	TCCAGACTGATGTCACCCGG
GANAB-F	TTATCACCACCCGCTCAATCCAG
GANAB-R	AGACTCGCCAAGAGTTCCTGC
HIV-1 TAR RNA-F	GGAACCCACTGCTTAAGCCT
HIV-1 TAR RNA-R	GGATCTCTAGTTACCAGAGT
VpR-F	GCGAATTCAATGGAACAAGCCCCAGA	Used for Vpr amplification from Vpr plasmids for cloning.
VpR-R	GGGCTCTAGTCTAGGATCTAC
VpR-R	GGGCTCTAGATTAGGATCTAC
circPHC3 Forward	ACTAGTCCTGCTTCTGCTGTG	Infection specific circRNA primers used in qPCR analysis.
circPHC3 Reverse	ACTTGAGCAACTCACTGTCCA
circLMF1 Forward	CTTCCGGTGGCTGATCTTCA
circLMF1 Reverse	GCTGGAAGTTCTTCAGGAACAC
circSMAD2 Forward	TATTCCAGAAACGCCACCTCC
circSMAD2 Reverse	GCAAGCCACGCTAGGAAAAC
circARHGEF7 Forward	TCCAGCAAATGCTCGTACAGT
circARHGEF7 Reverse	AGGAAAGCTCGTCCTCATTGG
circPICALM Forward	TAAATGCTGCCTTCATGCTCC
circPICALM Reverse	TGCCAACTGTGGGATGTTCAC
circLARP4 Forward	CAGTCAGACACAGATGCACAAC
circLARP4 Reverse	TTCCAGGAGCAATTTCTTGCC
circZFAND1 Forward	AGTAAACGATGGAAAGGTGCCA
circZFAND1 Reverse	CACACACAAATGGAAGAAAATCTGT
circARHGEF12 Forward	ACAGTCAACACCTGGCGAAG
circARHGEF12 Reverse	CTGGAGGTATCAAGGCGACG
circOXNAD1 Forward	GGTGGTAGGAGGCAGACAAAG
circOXNAD1 Reverse	AGCGGAGGCTCTTCACTGAC
circSIN3B Forward	ATGAAAACTTCCTCCGCTGC
circSIN3B Reverse	CTTGAAGTCCTCTGCACCGT
circEMB Forward	AGCAGGAGCTTCATCAACGAT
circEMB Reverse	GATGTTGTGAACTGGCATGTGA
circUBQLN1 Forward	AGCAATGCAGGCCTTGTTAC
circUBQLN1 Reverse	GGTTGACTACCTTCACCAGAGG
circGLS Forward	CCAGAAGGCACAGACATGGT
circGLS Reverse	TCATCAATGTGTGAGGTAAAAGACA
circALS2 Forward	CTGACACCCAAGCAGTCAAT
circALS2 Reverse	TCTCCAGGGAAGAGTCCCAAA
circHSPB11 Forward	AGCACGTCTAAAGAGCCAGT
circHSPB11 Reverse	CACTTCGGACCCTTCAGAGC
circPRKDC Forward	CCTGCCTGGATGGATACCTG
circPRKDC Reverse	TGATGAGGGGCAACCTTGTAG
circSLAIN1 Forward	CCGGTCACCGTGCGAAATAG
circSLAIN1 Reverse	ACACCACTGCAAAGGAGTCA
circSCARNA10 Forward	GGTCTGCCCTTACAGTGAACA
circSCARNA10 Reverse	TCAGGGCCAAGGGTCCTAAA
circCCDC18 Forward	TTCAGCAACAGCAGCAAATGT
circCCDC18 Reverse	TTGCAGTCAGGTTTGCATGAAG
circILKAP Forward	TAGAGGTGTCACGCTCCATTG
circILKAP Reverse	AGGCTCGAATTCCTCCATGTC
circDNA2 Forward	GGCACCAGCATAGCCAGTAG
circDNA2 Reverse	CCGGTTATCCATTCCTGTGCT
circGPN3 Forward	TGACTAAAGCTATATGTGGACTGGT
circGPN3 Reverse	TCAACAAGAAAAACTCCACAGACTC
circZC3HAV1 Forward	CATCTGCAACAGCAAGCACAT
circZC3HAV1 Reverse	CAGTCCAGAGAGTTCGTGATT
circSLC11A2 Forward	TGGCTTATCTGGGCTTTGTGT
circSLC11A2 Reverse	ATCTTCTGTTCAGGACCCAGC
circME2 Forward	AGCTAGCCCAAGGGAGACTT
circME2 Reverse	CATGCCAAAGTACAAGTGGTGG
circARNTL2 Forward	GCGCGTAAACTGGACAAACTT
circARNTL2 Reverse	CCCCATAGCTGTTGGTCTTGT
circPIP5KL1 Forward	ATAGCCTTCCAACGTCTCCAC
circPIP5KL1 Reverse	TGAAAGTTGAGGTCCTTCAGCA
circPPP3CC Forward	TTTGAAGTTGGAGGATCACCTAGT
circPPP3CC Reverse	CCTTGAAAGTAAGCCGTTGGG
circACAD9 Forward	CCAACCTGGCTTTCCCGAC
circACAD9 Reverse	GAGCCATTGAGGATGTAGTGCT
circZC3HAV1	aaacCAGGGCCCAGAGGAATTTATGCAA	Cas13d gRNAs for targetting backsplicing junction of respective circRNAs
circZC3HAV1	cttgTTGCATAAATTCCTCTGGGCCCTG
circSMAD2	aaacGTATGGACACAGGTTCGATACAAG
circSMAD2	cttgCTTGTATCGAACCTGTGTCCATAC
circSLC11A2	aaacTGTGGGCATACGAATCATATTCTA
circSLC11A2	cttgTAGAATATGATTCGTATGCCCACA
circPRKDC	aaacCAGCCTTGTCAGAGAGATTCTCCC
circPRKDC	cttgGGGAGAATCTCTCTGACAAGGCTG
circPPP3CC	aaacTCAGTATAGAGCTGTCCCCTTTC
circPPP3CC	cttgGAAAGGGGACAGCTCTATACTGA
circB4GALT6	aaacGTCATTGAACAGCCAACACATATC
circB4GALT6	cttgGATATGTGTTGGCTGTTCAATGAC
circARHGEF7	aaacGAATGCACCAAGACATGACCGAT
circARHGEF7	cttgATCGGTCATGTCTTGGTGCATTC
circARHGEF12	aaacTGCAGAGTCCAGCGCCTAGAAGAT
circARHGEF12	cttgATCTTCTAGGCGCTGGACTCTGCA
T/F virus-F	TATTACGCGTtggaagggctaatttggtcc
T/F virus-R	GTGCTCGAGTGCTAGAGATTTTCCACACT
T/F virus-F	TATTACGCGTCCCGCCCAGTCCACGCCTC
T/F virus-F	TATTACGCGTTAACAAGAGAGACCC
T/F virus-F	TATTACGCGTCCCAGGCCACACCTC
T/F virus-F	TATTACGCGTGGGTCTCTCTGGTTA
T/F virus-F	TATTACGCGTCTAACTAGAGAGACCC
T/F virus-F	TATTACGCGTCCGCCCAGGTCACGCCTC
SRSF1-F	cctctagaTATGTCGGGAGGTGGTGTGAT	SRSF1 and it deletion mutants primers
SRSF1-R	gtaTCCGGATGTACGAGAGCGAGATCT
RRM1 mutant-F	CCCCCGCCGCCCATAtctagagggcccgtttaaac
RRM1 mutant-R	TGGAGGTGGCGGAGCTCCCCGAGG
RRM2 mutant-F	CCCCCGCCGCCGCCTCGGCCTGTT
RRM2 mutant-R	TGGAGGTGGCGGAAGTCCAAGTTATGGAAGA
RS mutant-RS	gtaTCCGGATCTGGGCCCATCAACTTTAAC
HIV1 Gag-F	acctgaagctctcttctgg	For HIV-1 transcription quantification
HIV1 Gag-R	ttgtactgagagacaggct
Alu-F	GCCTCCCAAAGTGCT GGGATTACAG	Alu-Gag PCR for HIV-1 integration quantification
HIV-1 Gag Reverse	TACCATTTGCCCCTGGAGGTT
HIV-1 Gag Forward	TCTGGCTAACTAGGGAACCCA
HIV-1 Gag Reverse	CTGACTAAAAGGGTCTGAGG
circESYT2 Forward	GGACGACCCTGGGACAGTCTC	m6A circRNA primers
circESYT2 Reverse	ACCTCAACTTCAAGGTCCTGGC
circFADS2 Forward	GCCACCTGCAACGTGGAGCAG
circFADS2 Reverse	TAGTGCCCGATGACCCGCTG
circEIF3C Forward	TCCACTCTGTTTCCCGCCTG
circEIF3C Reverse	ACCCTCACCTTAACCAACGG
SMARCD1-Forward	GAGGCCTTGAAACGTCCCAT	Checking host mRNA splicing upon ciTRAN ectopic expression
SMARCD1-Reverse	GCCCATACAGGTCTTTGTCCA
NAV1-Forward	GTACCAGCTTCAGTCCCAGG
NAV1-Reverse	AGTAGGTGGAGGAGGCACT
GAB1-Forward	ACCACGACAACATTCCAGCA
GAB1-Reverse	GGGAGATCTAACTGGGGCTTG
HDAC7-Forward	CCCCAAGTAGTAGCAGCACG
HDAC7-Reverse	GAGGGGTCCAGGAGGAGAAT
TERF1-Forward	GCGGCAAAAGTAGTAGAAAGCA
TERF1-Reverse	GGTCTTGTTGCTGGGTTCCA
MAPK11-Forward	CCCTTCCAGTCGCTGATCCA
MAPK11-Reverse	TGACGATGTTGTTCAGGTCGG
unspliced HIV-1 RNA primer-Forward	GACGCTCTCGCACCCATCTC	HIV-1 specific oligos reltaed to unspliced, single spliced and multispliced RNA
unspliced HIV-1 RNA primer-Reverse	CTGAAGCGCGCACGGCAA
single-spliced HIV-1 RNA primer-Forward	GGCGGCGACTGGAAGAAGC
single-spliced HIV-1 RNA primer-Reverse	CTATGATTACTATGGACCACAC
multi-spliced HIV-1 RNA primer-Forward	GACTCATCAAGTTTCTCTATCAAA
multi-spliced HIV-1 RNA primer-Reverse	AGTCTCTCAAGCGGTGGT
alternative splicing from 2 KB MS RNA class-Forward	GGGCAGTGATCTCCTTCTGCATCCTG
alternative splicing from 2 KB MS RNA class-Reverse	TCATTGCCACTGTCTTCTGCTCT
DICER1-Forward	ACCATCGTCTGTTTAAACAC	SRSF1 ChIP positive control
DICER1-Reverse	ATCCCATCCAATTTCCCCTGC
NFATC3-Forward	CAGTTCCATCTTTGCCTGTGC	SRSF1 ChIP Negative control
NFATC3-Reverse	GGATGAGGTCACCATGGATGC
SRSF7-Forward	GGAAAGGTGATTTGTGGCTCC	RNAPII ChIP positive control
SRSF7-Reverse	GGTCTATCAAAACGTGATCTCCG
QKI-Forward	AAGCCCACCCCAGATTACCT	QKI RT-qPCR primers
QKI-Reverse	ACTCTGCTAATTTCTTCGTCCAG
SRSF1-Forward	CCGCAGGGAACAACGATTG	SRSF1 RT-qPCR primers
SRSF-1 Reverse	GCCGTATTTGTAGAACACGTCCT
shRNA sequences
SRSF1	CCGGGCAACCACGAAACCTGTAATACTCGAGTATTACAGGTTTCGTGGTTGCTTTTT
SRSF1	CCGGACTGCCTACATCCGGGTTAAACTCGAGTTTAACCCGGATGTAGGCAGTTTTTT
QKI	CCGGGAAGCAGAAACCGGATGTAAACTCGAGTTTACATCCGGTTTCTGCTTCTTTTTG
QKI	CCGGCCGAAGCTGGTTTAATCTATACTCGAGTATAGATTAAACCAGCTTCGGTTTTTG
	Plasmid sequences	Plasmid names and details
	tggaagggctaatttggtcccaaaaaagacaagagatccttgatctgtggatctaccacacacaaggctacttccctgattggcagaactacacaccagggccagggatcagatatccactgacctttggatggtgcttcaagttagtaccagttgaaccagagcaagtagaagaggccaaataaggagagaagaacagcttgttacaccctatgagccagcatgggatggaggacccggagggagaagtattagtgtggaagtttgacagcctcctagcatttcgtcacatggcccgagagctgcatccggagtactacaaagactgctgacatcgagctttctacaagggactttccgctggggactttccagggaggtgtggcctgggcgggactg…	1. pNLBN zsGreen deltaEnv deltaNef: Molecular Clone of HIV-1 derived from NL4-3 where it is mutated for Env, Nef and has zsGreen inplace of Nef.
	tggaagggctaatttggtcccaaaaaagacaagagatccttgatctgtggatctaccacacacaaggctacttccctgattggcagaactacacaccagggccagggatcagatatccactgacctttggatggtgcttcaagttagtaccagttgaaccagagcaagtagaagaggccaaataaggagagaagaacagcttgttacaccctatgagccagcatgggatggaggacccggagggagaagtattagtgtggaagtttgacagcctcctagcatttcgtcacatggcccgagagctgcatccggagtactacaaagactgctgacatcgagctttctacaagggactttccgctggggactttccagggaggtgtggcctgggcgggactg…	2. pNLBN dEnv dRev: HIV-1 molecular clone with No Env and Rev.
	tggaagggctaatttggtcccaaaaaagacaagagatccttgatctgtggatctaccacacacaaggctacttccctgattggcagaactacacaccagggccagggatcagatatccactgacctttggatggtgcttcaagttagtaccagttgaaccagagcaagtagaagaggccaaataaggagagaagaacagcttgttacaccctatgagccagcatgggatggaggacccggagggagaagtattagtgtggaagtttgacagcctcctagcatttcgtcacatggcccgagagctgcatccggagtactacaaagactgctgacatcgagctttctacaagggactttccgctggggactttccagggaggtgtggcctgggcgggactg…	3. pNLBN dEnv Vpu fs: HIV-1 molecular clone with no Env and Vpu.
	tggaagggctaatttggtcccaaaaaagacaagagatccttgatctgtggatctaccacacacaaggctacttccctgattggcagaactacacaccagggccagggatcagatatccactgacctttggatggtgcttcaagttagtaccagttgaaccagagcaagtagaagaggccaaataaggagagaagaacagcttgttacaccctatgagccagcatgggatggaggacccggagggagaagtattagtgtggaagtttgacagcctcctagcatttcgtcacatggcccgagagctgcatccggagtactacaaagactgctgacatcgagctttctacaagggactttccgctggggactttccagggaggtgtggcctgggcgggactg…	4. pNL4-3 Env fs Nef fs dProt: HIV-1 molecular clone with no Env, no Nef and no protease.
	tggaagggctaatttggtcccaaaaaagacaagagatccttgatctgtggatctaccacacacaaggctacttccctgattggcagaactacacaccagggccagggatcagatatccactgacctttggatggtgcttcaagttagtaccagttgaaccagagcaagtagaagaggccaaataaggagagaagaacagcttgttacaccctatgagccagcatgggatggaggacccggagggagaagtattagtgtggaagtttgacagcctcctagcatttcgtcacatggcccgagagctgcatccggagtactacaaagactgctgacatcgagctttctacaagggactttccgctggggactttccagggaggtgtggcctgggcgggactg…	5. pNL4-3 RT-: HIV-1 molecular clone with mutation in RT
