# Supplementary material for: HIV-1 Vpr induces ciTRAN to prevent transcriptional repression of the provirus
Source: Sci Adv. 2023 Sep 6;9(36):eadh9170. doi: 10.1126/sciadv.adh9170 (PMC10482341; doi:10.1126/sciadv.adh9170)
Supplement: Supplementary file 2 — Auxiliary tables S1 to S7 [file sciadv.adh9170_auxiliary_tables_s1_to_s7.zip › adh9170_Auxiliary_table_S2.xlsx]

## Sheet: circBase circRNAs
Data Table S2 circular RNAs detected by circDR-seq using circBase virtual library
MOCK								INFECTED
chromosome_no.	gene_start	gene_end	gene_name	count	circBase_id			chromosome_no.	gene_start	gene_end	gene_name	count	circBase_id
1	1487863	1524397	ATAD3B	1	hsa_circ_0000003			1	1669664	1734835	SLC35E2B	1	hsa_circ_0000006
1	1495485	1529331	ATAD3B	1	hsa_circ_0000004			1	155853276	155853806	GON4L	1	hsa_circ_0000139
1	1669664	1734835	SLC35E2B	9	hsa_circ_0000006			1	154601810	154601956	ADAR	1	hsa_circ_0110853
1	9931891	9934860	LZIC	1	hsa_circ_0000014			1	228304417	228305236	OBSCN	1	hsa_circ_0112303
1	10433842	10442441	APITD1	1	hsa_circ_0000015			1	53923904	53940097	HSPB11	1	hsa_circ_0113645
1	29035826	29039426	EPB41	1	hsa_circ_0000042			1	93212101	93232593	CCDC18	1	hsa_circ_0114519
1	50705786	50801677	FAF1	1	hsa_circ_0000070			2	190900564	190924593	GLS	1	hsa_circ_0001085
1	58506060	58536741	OMA1	1	hsa_circ_0000072			2	201760881	201761818	ALS2	1	hsa_circ_0001093
1	59339958	59346398	FGGY	1	hsa_circ_0000076			2	239990074	240007370	NDUFA10	1	hsa_circ_0001118
1	151638888	151668635	SNX27	1	hsa_circ_0000131			2	238173534	238185287	ILKAP	1	hsa_circ_0006014
1	153665220	153668557	ILF2	1	hsa_circ_0000133			2	86127161	86127991	PTCD3	1	hsa_circ_0055499
1	155438327	155439068	ASH1L	1	hsa_circ_0000137			2	97194845	97200362	ANKRD36	1	hsa_circ_0121241
1	172551512	172557794	C1orf9	1	hsa_circ_0000160			3	31576396	31580096	STT3B	1	hsa_circ_0001278
1	205616478	205623891	ELK4	1	hsa_circ_0000175			3	47678198	47686170	SMARCC1	1	hsa_circ_0001296
1	24514314	24514567	RCAN3	1	hsa_circ_0003553			3	194459471	194462236	ATP13A3	1	hsa_circ_0005494
1	202755271	202764145	KDM5B	1	hsa_circ_0004981			3	128897632	128904505	ACAD9	1	hsa_circ_0067247
1	58506060	58534331	OMA1	1	hsa_circ_0006281			3	16286324	16303592	OXNAD1	1	hsa_circ_0122598
1	7777160	7778169	VAMP3	1	hsa_circ_0006354			3	170102178	170106946	PHC3	1	hsa_circ_0122670
1	22489880	22491533	ZBTB40	1	hsa_circ_0007418			4	143543509	143543972	SMARCA5	1	hsa_circ_0001445
1	180984677	180993425	STX6	2	hsa_circ_0007905			4	186663299	186709845	FAT1	1	hsa_circ_0071616
1	174219125	174221164	RABGAP1L	1	hsa_circ_0008141			4	122927634	122979386	SPATA5	1	hsa_circ_0125233
1	8867117	8870510	ENO1	1	hsa_circ_0009627			5	50399107	50411383	EMB	1	hsa_circ_0001481
1	28605372	28622165	TAF12	1	hsa_circ_0011159			5	133064980	133076898	HSPA4	1	hsa_circ_0002633
1	40190772	40195764	RLF	1	hsa_circ_0011891			5	21491321	21497196	GUSBP1	2	hsa_circ_0128780
1	45727631	45729769	IPP	1	hsa_circ_0012275			6	26124482	26217223	HIST1H3D	28	hsa_circ_0001585
1	155676548	155679512	YY1AP1	1	hsa_circ_0014606			6	26158180	26199568	HIST1H3D	4	hsa_circ_0001586
1	176081152	176116681	RFWD2	1	hsa_circ_0015365			6	26158552	26184177	HIST1H2BE	9	hsa_circ_0001587
1	154601810	154601956	ADAR	1	hsa_circ_0110853			6	27133097	27147153	HIST1H2AG	1	hsa_circ_0001591
1	155676548	155776481	YY1AP1	1	hsa_circ_0110890			6	27133246	27147302	HIST1H2BK	38	hsa_circ_0001592
1	169978085	170031975	KIFAP3	1	hsa_circ_0111121			6	158583954	158589782	TMEM181	1	hsa_circ_0001663
1	174275833	174305127	RABGAP1L	1	hsa_circ_0111225			6	118479871	118491865	CEP85L	1	hsa_circ_0130465
1	193069034	193077050	TROVE2	1	hsa_circ_0111562			7	139083780	139089759	ZC3HAV1	1	hsa_circ_0082633
1	19268572	19304386	AKR7L	3	hsa_circ_0111596			8	94827263	94842488	INTS8	1	hsa_circ_0001814
1	201857096	201858994	IPO9	1	hsa_circ_0111707			8	22474954	22475624	PPP3CC	1	hsa_circ_0083619
1	228304417	228305236	OBSCN	1	hsa_circ_0112303			8	47927194	47930012	PRKDC	1	hsa_circ_0084443
1	52458336	52461769	ZCCHC11	1	hsa_circ_0113578			8	81713918	81718224	ZFAND1	1	hsa_circ_0137187
1	93896618	93904588	GCLM	1	hsa_circ_0114538			9	83665030	83677961	UBQLN1	1	hsa_circ_0008510
2	54982515	54987698	RTN4	2	hsa_circ_0001006			9	127925107	127925979	PIP5KL1	1	hsa_circ_0008649
2	61522611	61526521	XPO1	1	hsa_circ_0001016			9	19070219	19096769	HAUS6	1	hsa_circ_0138377
2	61522611	61533903	XPO1	1	hsa_circ_0001017			9	40843987	40845005	None	1	hsa_circ_0138880
2	71139795	71144538	MPHOSPH10	1	hsa_circ_0001027			10	31908172	31910563	ARHGAP12	1	hsa_circ_0000231
2	99418828	99435941	REV1	1	hsa_circ_0001052			10	68468123	68470163	DNA2	1	hsa_circ_0006151
2	196656633	196677361	CCDC150	1	hsa_circ_0001086			11	70354301	70356254	PPFIA1	1	hsa_circ_0000337
2	190659158	190673152	NAB1	2	hsa_circ_0002024			11	121045674	121060085	TBCEL	1	hsa_circ_0003302
2	173954873	173956232	SP3	1	hsa_circ_0002642			11	108227595	108235834	ATM	1	hsa_circ_0003641
2	199380364	199433514	SATB2	1	hsa_circ_0002867			11	120473050	120477526	ARHGEF12	1	hsa_circ_0009021
2	15553426	15558634	NBAS	1	hsa_circ_0005556			11	86012281	86031611	PICALM	1	hsa_circ_0023940
2	229858772	229860531	TRIP12	1	hsa_circ_0005689			11	86306245	86306482	C11orf73	1	hsa_circ_0023956
2	158533180	158603104	PKP4	1	hsa_circ_0006870			11	130260877	130261929	ZBTB44	1	hsa_circ_0095347
2	48328561	48346751	FOXN2	1	hsa_circ_0007641			12	49131298	49186833	TUBA1B	5	hsa_circ_0000400
2	101418851	101422472	RFX8	1	hsa_circ_0007859			12	27368262	27380404	ARNTL2	1	hsa_circ_0001964
2	202290323	202295837	NOP58	1	hsa_circ_0008327			12	50427762	50437838	LARP4	1	hsa_circ_0026227
2	61495455	61498913	XPO1	1	hsa_circ_0054886			12	50427762	50441643	LARP4	1	hsa_circ_0026228
2	68490190	68526242	APLF	1	hsa_circ_0055019			12	50988382	51010766	SLC11A2	1	hsa_circ_0026288
2	70179532	70181997	C2orf42	1	hsa_circ_0055113			12	110455586	110457634	GPN3	1	hsa_circ_0028202
2	135645379	135661393	R3HDM1	1	hsa_circ_0056576			12	49129500	49186458	TUBA1B	3	hsa_circ_0098687
2	135645379	135680324	R3HDM1	1	hsa_circ_0056577			12	6510279	6510532	SCARNA10	1	hsa_circ_0099001
2	169895181	169933008	UBR3	1	hsa_circ_0056981			13	77719532	77753358	SLAIN1	1	hsa_circ_0000497
2	172568741	172596023	PDK1	1	hsa_circ_0057105			13	111217679	111244294	ARHGEF7	1	hsa_circ_0009141
2	190900564	190931637	GLS	1	hsa_circ_0057523			14	30947090	30956242	STRN3	1	hsa_circ_0031447
2	213310059	213375119	SPAG16	1	hsa_circ_0058040			16	910931	954666	LMF1	1	hsa_circ_0000664
2	214752447	214769312	BARD1	1	hsa_circ_0058047			16	47109483	47132025	NETO2	1	hsa_circ_0003520
2	231788555	231791808	COPS7B	1	hsa_circ_0058686			17	42614844	42666484	TUBG1	1	hsa_circ_0000769
2	241704653	241723271	ING5	1	hsa_circ_0059118			17	59731421	59738947	VMP1	1	hsa_circ_0006508
2	110666263	110669553	BUB1	1	hsa_circ_0117014			17	82893547	82911789	TBCD	1	hsa_circ_0046557
2	151458811	151474072	RIF1	1	hsa_circ_0117622			17	42610108	42659552	TUBG1	2	hsa_circ_0106878
2	165112885	165131417	SCN3A	1	hsa_circ_0117900			18	47865059	47896809	SMAD2	1	hsa_circ_0000847
2	202282351	202287724	NOP58	1	hsa_circ_0118672			18	196637	204692	USP14	1	hsa_circ_0005653
2	218549809	218558677	USP37	1	hsa_circ_0119170			18	31638644	31666372	B4GALT6	1	hsa_circ_0108197
2	224495832	224503822	CUL3	1	hsa_circ_0119239			18	3255746	3277414	MYL12A	1	hsa_circ_0108325
2	239139684	239163923	HDAC4	1	hsa_circ_0119430			18	50895809	50940386	ME2	1	hsa_circ_0108582
2	61178986	61186497	AHSA2	1	hsa_circ_0120558			18	58733397	58735329	MALT1	1	hsa_circ_0108721
2	61325375	61339681	USP34	1	hsa_circ_0120626			19	40050324	40083237	ZNF780B	1	hsa_circ_0000934
2	71426460	71427414	ZNF638	1	hsa_circ_0120910			19	16841768	16854261	SIN3B	1	hsa_circ_0049899
2	73451014	73451298	ALMS1	1	hsa_circ_0120957			22	39015595	39021536	APOBEC3C	1	hsa_circ_0001232
2	97187329	97189115	ANKRD36	1	hsa_circ_0121239			22	42514106	42574818	RRP7A	1	hsa_circ_0001241
2	98655445	98726567	MGAT4A	1	hsa_circ_0121280
3	158122103	158123991	RSRC1	1	hsa_circ_0001355
3	194448457	194454392	ATP13A3	1	hsa_circ_0001376
3	138570318	138571356	CEP70	1	hsa_circ_0002468
3	134188837	134195182	RYK	1	hsa_circ_0005768
3	124737568	124744203	UMPS	1	hsa_circ_0006118
3	119905755	119947351	GSK3B	1	hsa_circ_0007926
3	155910692	155925366	GMPS	1	hsa_circ_0008184
3	128806372	128807671	RAB7A	1	hsa_circ_0008923
3	18378170	18420991	SATB1	1	hsa_circ_0064555
3	43549720	43574864	ANO10	1	hsa_circ_0064999
3	49967470	49975392	RBM6	1	hsa_circ_0065769
3	52096569	52125181	POC1A	1	hsa_circ_0065976
3	89209860	89210520	EPHA3	1	hsa_circ_0066596
3	112537735	112550262	ATG3	1	hsa_circ_0066801
3	119500695	119517315	TIMMDC1	1	hsa_circ_0066874
3	123089168	123092442	PDIA5	1	hsa_circ_0067013
3	155829688	155842619	SLC33A1	1	hsa_circ_0067772
3	151394656	151416422	MED12L	1	hsa_circ_0122400
3	182836035	182848557	ATP11B	1	hsa_circ_0122893
3	3167634	3175269	CRBN	1	hsa_circ_0123499
3	32541037	32545965	DYNC1LI1	1	hsa_circ_0123512
3	44814911	44828300	KIF15	1	hsa_circ_0123869
3	60011371	60014264	FHIT	1	hsa_circ_0124388
3	9365016	9366985	THUMPD3	1	hsa_circ_0124793
4	37631385	37638504	RELL1	1	hsa_circ_0001400
4	139125164	139139497	ELF2	1	hsa_circ_0001441
4	152411303	152412529	FBXW7	1	hsa_circ_0001451
4	177353308	177353728	NEIL3	3	hsa_circ_0001459
4	177353308	177360677	NEIL3	1	hsa_circ_0001460
4	186706563	186709845	FAT1	1	hsa_circ_0001461
4	1900626	1939778	WHSC1	1	hsa_circ_0005881
4	128831733	128852268	PHF17	1	hsa_circ_0006563
4	38054199	38103157	TBC1D1	1	hsa_circ_0007820
4	1900626	1904378	WHSC1	1	hsa_circ_0008460
4	25127264	25159107	SEPSECS	1	hsa_circ_0069335
4	128074460	128098330	LARP1B	1	hsa_circ_0070935
4	145159503	145171720	OTUD4	1	hsa_circ_0125443
4	174297966	174331762	CEP44	1	hsa_circ_0125807
4	3122889	3125629	HTT	1	hsa_circ_0126182
5	57230846	57231321	GPBP1	1	hsa_circ_0001486
5	109713520	109729513	MAN2A1	1	hsa_circ_0001519
5	176943335	176958154	UIMC1	1	hsa_circ_0001558
5	180261684	180280608	MAPK9	1	hsa_circ_0001566
5	6651842	6662966	SRD5A1	1	hsa_circ_0004687
5	31421272	31424471	DROSHA	1	hsa_circ_0005524
5	139278327	139279129	MATR3	1	hsa_circ_0008922
5	14741827	14751239	ANKH	1	hsa_circ_0071973
5	37325901	37358151	NUP155	1	hsa_circ_0072259
5	37342549	37350265	NUP155	1	hsa_circ_0072271
5	71139441	71142759	TCONS_l2_00023773	1	hsa_circ_0072870
5	80505943	80506076	FAM151B	1	hsa_circ_0073169
5	169803058	169840852	DOCK2	1	hsa_circ_0074954
5	179560025	179577136	RUFY1	1	hsa_circ_0075267
5	137985257	138019146	FAM13B	1	hsa_circ_0128071
5	181241519	181242317	GNB2L1	2	hsa_circ_0128766
5	21491321	21497196	GUSBP1	7	hsa_circ_0128780
5	80678927	80728965	MSH3	1	hsa_circ_0129788
5	96797175	96803939	ERAP1	1	hsa_circ_0130083
5	97034082	97034308	LNPEP	1	hsa_circ_0130093
6	13639563	13644729	RANBP9	1	hsa_circ_0001578
6	26124482	26217223	HIST1H3D	330	hsa_circ_0001585
6	26158180	26199568	HIST1H3D	33	hsa_circ_0001586
6	26158552	26184177	HIST1H2BE	177	hsa_circ_0001587
6	27133097	27147153	HIST1H2AG	6	hsa_circ_0001591
6	27133246	27147302	HIST1H2BK	358	hsa_circ_0001592
6	57050774	57090894	KIAA1586	3	hsa_circ_0001611
6	158580940	158589782	TMEM181	1	hsa_circ_0001661
6	89751431	89762530	MDN1	1	hsa_circ_0003814
6	10703405	10704844	PAK1IP1	1	hsa_circ_0008053
6	4891713	4892379	CDYL	2	hsa_circ_0008285
6	20649293	20781265	CDKAL1	1	hsa_circ_0075808
6	104833042	104849246	HACE1	1	hsa_circ_0077520
6	149771162	149793669	PCMT1	1	hsa_circ_0078245
6	150944486	150965037	MTHFD1L	1	hsa_circ_0078288
6	150955995	150965037	MTHFD1L	1	hsa_circ_0078293
6	116692055	116724375	KPNA5	1	hsa_circ_0130444
6	121160010	121242339	C6orf170	1	hsa_circ_0130510
6	128409294	128411334	PTPRK	1	hsa_circ_0130646
6	145864388	145894977	SHPRH	1	hsa_circ_0130934
6	22020339	22110818	LINC00340	1	hsa_circ_0131480
6	26372897	26407952	BTN3A2	2	hsa_circ_0131603
6	26409533	26445985	BTN3A1	1	hsa_circ_0131605
6	3157407	3226669	TUBB2A	3	hsa_circ_0131625
6	37368484	37371574	RNF8	1	hsa_circ_0131691
6	89342324	89343756	UBE2J1	1	hsa_circ_0132630
7	770471	775162	HEATR2	1	hsa_circ_0001667
7	6046071	6050045	EIF2AK1	1	hsa_circ_0001673
7	7234303	7243750	C1GALT1	1	hsa_circ_0001675
7	7786788	7801743	LOC729852	1	hsa_circ_0001676
7	50319048	50327757	IKZF1	1	hsa_circ_0001708
7	100023419	100024307	ZKSCAN1	1	hsa_circ_0001727
7	102397620	102404683	PRKRIP1	1	hsa_circ_0001735
7	129205203	129206587	SMO	1	hsa_circ_0001742
7	155672867	155680908	RBM33	1	hsa_circ_0001772
7	158739023	158748280	ESYT2	1	hsa_circ_0001775
7	158759486	158764853	ESYT2	2	hsa_circ_0001776
7	158788004	158799072	ESYT2	1	hsa_circ_0001777
7	157220689	157248580	UBE3C	1	hsa_circ_0003649
7	38207447	38219660	STARD3NL	1	hsa_circ_0004698
7	22976210	22991139	FAM126A	1	hsa_circ_0005251
7	65979399	65980409	GUSB	1	hsa_circ_0007622
7	42148226	42148468	GLI3	1	hsa_circ_0008537
7	5641154	5652510	RNF216	1	hsa_circ_0079284
7	39987599	39988258	CDK13	1	hsa_circ_0079929
7	73093662	73097567	None	2	hsa_circ_0080466
7	87163495	87185980	DMTF1	1	hsa_circ_0080950
7	102375823	102376322	LOC100630923	1	hsa_circ_0081646
7	103128483	103128792	NAPEPLD	1	hsa_circ_0081739
7	151564078	151568842	PRKAG2	1	hsa_circ_0133695
7	32879435	32879942	KBTBD2	1	hsa_circ_0134146
7	5725324	5739352	RNF216	1	hsa_circ_0134459
8	30177126	30180630	DCTN6	1	hsa_circ_0001786
8	140347757	140360193	TRAPPC9	1	hsa_circ_0001826
8	141253989	141254629	TCONS_00015535	1	hsa_circ_0001829
8	116724909	116726172	EIF3H	1	hsa_circ_0003491
8	33388963	33389798	FUT10	1	hsa_circ_0083902
8	38825308	38831177	TACC1	1	hsa_circ_0084013
8	66572482	66593194	MYBL1	1	hsa_circ_0084642
8	129846804	129871496	FAM49B	1	hsa_circ_0135720
8	131940499	131946633	EFR3A	1	hsa_circ_0135761
8	38242250	38253718	DDHD2	1	hsa_circ_0136479
8	53769618	53829533	ATP6V1H	1	hsa_circ_0136757
8	60794986	60816501	CHD7	1	hsa_circ_0136830
8	67287955	67302466	ARFGEF1	1	hsa_circ_0137001
9	6880012	6893232	KDM4C	1	hsa_circ_0001839
9	33953285	33963791	UBAP2	2	hsa_circ_0001847
9	37086668	37121128	TCONS_l2_00028722	1	hsa_circ_0001859
9	37424845	37426654	GRHPR	1	hsa_circ_0001861
9	93471141	93498886	FAM120A	1	hsa_circ_0001875
9	104752906	104766535	NIPSNAP3A	1	hsa_circ_0001878
9	121161856	121162271	CNTRL	1	hsa_circ_0001885
9	135881633	135883078	CAMSAP1	2	hsa_circ_0001900
9	112574057	112575251	KIAA1958	1	hsa_circ_0002925
9	33036574	33037115	DNAJA1	1	hsa_circ_0003762
9	75016268	75017448	C9orf41	1	hsa_circ_0004189
9	98780189	98782573	ANKS6	1	hsa_circ_0006928
9	137716626	137717182	EHMT1	1	hsa_circ_0009011
9	95880869	95881293	C9orf102	1	hsa_circ_0087601
9	120437295	120448126	CDK5RAP2	1	hsa_circ_0088281
9	122865349	122897576	RC3H2	1	hsa_circ_0088387
9	123757703	123769563	DENND1A	1	hsa_circ_0088474
9	127435090	127436003	ZNF79	1	hsa_circ_0088639
9	127467740	127473931	LRSAM1	1	hsa_circ_0088661
9	83999709	84001476	RMI1	1	hsa_circ_0139137
9	95907078	95956013	C9orf102	1	hsa_circ_0139411
10	15816835	15847943	FAM188A	1	hsa_circ_0000219
10	31908172	31910563	ARHGAP12	3	hsa_circ_0000231
10	32543300	32584304	CCDC7	1	hsa_circ_0000233
10	43154897	43158931	CSGALNACT2	1	hsa_circ_0000236
10	103438015	103438808	PDCD11	1	hsa_circ_0000258
10	124942457	124943307	ZRANB1	1	hsa_circ_0000268
10	119072890	119073937	EIF3A	1	hsa_circ_0004350
10	13191299	13192568	MCM10	1	hsa_circ_0004477
10	27180953	27181581	MASTL	1	hsa_circ_0004809
10	74842600	74843478	KAT6B	1	hsa_circ_0005235
10	91996369	92008275	BTAF1	1	hsa_circ_0007578
10	1084403	1105267	WDR37	1	hsa_circ_0007796
10	68459104	68470163	DNA2	1	hsa_circ_0009172
10	5773842	5800705	GDI2	1	hsa_circ_0017586
10	101672915	101673673	FBXW4	1	hsa_circ_0019591
10	115120185	115129535	ATRNL1	1	hsa_circ_0020093
10	115120185	115165645	ATRNL1	1	hsa_circ_0020094
10	103049707	103056964	CNNM2	1	hsa_circ_0092503
10	14945105	15021863	DCLRE1C	1	hsa_circ_0093181
10	28589736	28596041	WAC	1	hsa_circ_0093471
10	32451592	32474023	CCDC7	1	hsa_circ_0093546
10	4830675	4908420	AKR1E2	3	hsa_circ_0093688
10	46010223	46011206	NCOA4	1	hsa_circ_0093709
10	7797054	7802854	ATP5C1	1	hsa_circ_0094213
10	86451967	86453831	WAPAL	1	hsa_circ_0094316
10	92637184	92639900	KIF11	1	hsa_circ_0094482
10	94588229	94597111	HELLS	1	hsa_circ_0094593
11	45862060	45872233	CRY2	1	hsa_circ_0000295
11	70354301	70356254	PPFIA1	1	hsa_circ_0000337
11	73707420	73718718	RAB6A	1	hsa_circ_0000339
11	128484823	128490576	ETS1	1	hsa_circ_0004296
11	129123446	129164427	ARHGAP32	1	hsa_circ_0007843
11	43379233	43389821	TTC17	1	hsa_circ_0021769
11	47625674	47627127	MTCH2	1	hsa_circ_0022025
11	83273647	83280260	CCDC90B	1	hsa_circ_0023863
11	85996826	86031611	PICALM	1	hsa_circ_0023923
11	94445810	94447438	MRE11A	1	hsa_circ_0024037
11	129093621	129164427	ARHGAP32	1	hsa_circ_0024843
11	126003902	126015510	CDON	1	hsa_circ_0095309
11	27391094	27412860	LGR4	1	hsa_circ_0095645
11	34957384	34992379	PDHX	1	hsa_circ_0095769
11	83273647	83278829	CCDC90B	1	hsa_circ_0096576
11	87067694	87075786	TMEM135	1	hsa_circ_0096689
12	42210355	42210680	YAF2	1	hsa_circ_0000392
12	46229153	46243314	SLC38A1	1	hsa_circ_0000396
12	46229153	46254936	SLC38A1	1	hsa_circ_0000397
12	49131298	49186833	TUBA1B	42	hsa_circ_0000400
12	120154970	120155719	GCN1L1	1	hsa_circ_0000448
12	68715627	68725796	NUP107	1	hsa_circ_0003599
12	116928023	116964854	FBXW8	1	hsa_circ_0003677
12	110381752	110396452	ANAPC7	1	hsa_circ_0005785
12	19462510	19473355	AEBP2	1	hsa_circ_0006420
12	26990450	26999676	TM7SF3	1	hsa_circ_0007478
12	28305649	28307749	CCDC91	1	hsa_circ_0007723
12	53027782	53028188	EIF4B	1	hsa_circ_0007889
12	103982799	103985728	TDG	1	hsa_circ_0008166
12	49991998	49992655	RACGAP1	1	hsa_circ_0009035
12	6997225	6997428	LPCAT3	1	hsa_circ_0025329
12	15956936	15962947	DERA	1	hsa_circ_0025540
12	32598497	32611283	FGD4	1	hsa_circ_0025843
12	32713209	32722633	DNM1L	1	hsa_circ_0025853
12	50427762	50437838	LARP4	1	hsa_circ_0026227
12	57498157	57498623	MARS	1	hsa_circ_0027261
12	68824363	68828931	MDM2	1	hsa_circ_0027494
12	95494056	95496098	METAP2	1	hsa_circ_0027775
12	112071895	112093136	NAA25	1	hsa_circ_0028335
12	123334053	123341088	SBNO1	1	hsa_circ_0029221
12	111485265	111510582	ATXN2	1	hsa_circ_0097323
12	112306064	112314546	C12orf51	1	hsa_circ_0097437
12	121310347	121310720	ANAPC5	3	hsa_circ_0097552
12	122232130	122244762	VPS33A	1	hsa_circ_0097586
12	124011381	124012475	ZNF664	1	hsa_circ_0097823
12	29339851	29341218	ERGIC2	1	hsa_circ_0098305
12	49129500	49186458	TUBA1B	20	hsa_circ_0098687
12	50981639	51010766	SLC11A2	1	hsa_circ_0098750
13	50927407	50949505	RNASEH2B	3	hsa_circ_0000489
13	31215051	31229294	B3GALTL	1	hsa_circ_0002635
13	98504915	98519473	STK24	1	hsa_circ_0003170
13	24222819	24224582	SPATA13	1	hsa_circ_0004865
13	48253808	48261321	ITM2B	1	hsa_circ_0006620
13	24434395	24460136	PARP4	1	hsa_circ_0029738
13	41761128	41833531	KIAA0564	1	hsa_circ_0030101
13	46692536	46728984	LRCH1	1	hsa_circ_0030207
13	50068097	50075653	DLEU2	1	hsa_circ_0030281
13	52417992	52427219	VPS36	1	hsa_circ_0030342
13	40933470	40934028	ELF1	1	hsa_circ_0100446
13	42194885	42199909	DGKH	1	hsa_circ_0100509
13	49997074	50045232	DLEU2	1	hsa_circ_0100694
14	21503173	21503881	METTL3	1	hsa_circ_0000523
14	58318542	58330169	ARID4A	1	hsa_circ_0000542
14	60115719	60125823	C14orf135	1	hsa_circ_0000544
14	93293858	93296157	BTBD7	1	hsa_circ_0000563
14	96833467	96860735	VRK1	1	hsa_circ_0000566
14	102040236	102040673	DYNC1H1	1	hsa_circ_0002398
14	54957034	54957635	WDHD1	1	hsa_circ_0006214
14	53156243	53189936	TCONS_l2_00007731	1	hsa_circ_0006378
14	102325985	102339223	ZNF839	1	hsa_circ_0006592
14	80497469	80530886	CEP128	2	hsa_circ_0007332
14	61721509	61721823	HIF1A	1	hsa_circ_0007976
14	22947601	22955176	HAUS4	1	hsa_circ_0031260
14	34575756	34609742	SNX6	1	hsa_circ_0031607
14	80743075	80778046	CEP128	1	hsa_circ_0032822
14	102325985	102326887	ZNF839	1	hsa_circ_0033403
14	34567686	34568013	SNX6	1	hsa_circ_0101698
14	60115719	60134048	PCNXL4	2	hsa_circ_0102282
14	64926010	64932292	CHURC1	1	hsa_circ_0102424
14	91465250	91473370	SMEK1	1	hsa_circ_0102887
15	25405461	25411971	UBE3A	2	hsa_circ_0000586
15	41668828	41669958	MGA	1	hsa_circ_0000591
15	62020479	62044255	VPS13C	1	hsa_circ_0000608
15	50300789	50301368	GABPB1	1	hsa_circ_0002551
15	72544820	72572165	ARIH1	1	hsa_circ_0008808
15	41356039	41375828	NUSAP1	1	hsa_circ_0008926
15	25056483	25062088	SNORD116-4	1	hsa_circ_0034111
15	40709025	40728824	RAD51	1	hsa_circ_0034616
15	100152612	100155320	ADAMTS17	1	hsa_circ_0037060
15	100330889	100334180	ADAMTS17	1	hsa_circ_0103076
15	25053828	25070259	SNHG14	2	hsa_circ_0103188
15	25059155	25064855	SNHG14	1	hsa_circ_0103191
15	34915038	34927138	AQR	1	hsa_circ_0103346
15	50591911	50592626	TRPM7	1	hsa_circ_0103772
15	61194315	61194452	RORA	1	hsa_circ_0104061
15	65722848	65732818	DENND4A	1	hsa_circ_0104319
16	68121987	68126610	NFATC3	1	hsa_circ_0000711
16	85633914	85634132	KIAA0182	1	hsa_circ_0000722
16	87748673	87762040	KLHDC4	2	hsa_circ_0000724
16	68859884	68880630	TMCO7	1	hsa_circ_0002750
16	58574609	58583182	CNOT1	1	hsa_circ_0003911
16	31090775	31091342	VKORC1	1	hsa_circ_0006719
16	57164001	57173869	FAM192A	1	hsa_circ_0006886
16	74332567	74360891	LOC283922	1	hsa_circ_0007109
16	533946	536142	SOLH	1	hsa_circ_0008883
16	4407501	4408251	CORO7	1	hsa_circ_0037708
16	21471654	21484535	LOC100271836	1	hsa_circ_0038430
16	22466197	22484816	LOC641298	1	hsa_circ_0038539
16	66821450	66823600	NAE1	1	hsa_circ_0039761
16	84979189	84981994	ZDHHC7	1	hsa_circ_0040719
16	88018428	88038011	BANP	2	hsa_circ_0040819
16	88627622	88628854	ZC3H18	1	hsa_circ_0040831
16	89990866	89992828	AFG3L1P	1	hsa_circ_0041138
16	1557935	1607297	IFT140	1	hsa_circ_0105080
16	58585338	58588906	CNOT1	1	hsa_circ_0105677
16	69136696	69154457	CIRH1A	1	hsa_circ_0105813
17	1842803	1853189	RPA1	1	hsa_circ_0000734
17	42614844	42666484	TUBG1	3	hsa_circ_0000769
17	82763965	82781721	TBCD	1	hsa_circ_0000818
17	55401469	55403868	MMD	1	hsa_circ_0002015
17	18515346	18519674	USP32P2	1	hsa_circ_0002393
17	59737453	59773885	VMP1	1	hsa_circ_0003127
17	36554820	36567776	GGNBP2	1	hsa_circ_0003930
17	1799857	1801024	SMYD4	1	hsa_circ_0004018
17	19958014	19958571	AKAP10	1	hsa_circ_0004719
17	64171100	64188415	TEX2	1	hsa_circ_0004913
17	82900651	82911789	TBCD	1	hsa_circ_0005245
17	80289659	80290728	RNF213	1	hsa_circ_0006264
17	75208527	75218306	NUP85	1	hsa_circ_0006613
17	61776401	61780401	BRIP1	1	hsa_circ_0006968
17	32171043	32176213	RHOT1	1	hsa_circ_0008604
17	78392476	78404089	PGS1	1	hsa_circ_0008886
17	31525090	31525230	RAB11FIP4	1	hsa_circ_0042940
17	37221724	37226452	ACACA	1	hsa_circ_0043244
17	44424349	44474903	GPATCH8	1	hsa_circ_0044079
17	59012328	59017424	TRIM37	1	hsa_circ_0044802
17	72648803	72649268	SLC39A11	1	hsa_circ_0045526
17	76767386	76776541	MFSD11	1	hsa_circ_0045842
17	82459992	82472698	NARF	1	hsa_circ_0046419
17	82884145	82903478	TBCD	1	hsa_circ_0046534
17	82889668	82909307	TBCD	1	hsa_circ_0046546
17	19924408	19958571	AKAP10	1	hsa_circ_0106375
17	35844795	35844935	TAF15	2	hsa_circ_0106666
17	40293456	40294503	CDC6	1	hsa_circ_0106815
17	42610108	42659552	TUBG1	2	hsa_circ_0106878
17	42613647	42663503	TUBG1	1	hsa_circ_0106879
17	61776401	61801474	BRIP1	1	hsa_circ_0107328
17	66053736	66096632	CEP112	1	hsa_circ_0107491
18	32111754	32113860	RNF138	1	hsa_circ_0005729
18	76927037	76960855	ZNF236	1	hsa_circ_0005776
18	70086613	70128546	RTTN	1	hsa_circ_0007070
18	21564203	21568094	ESCO1	1	hsa_circ_0009110
18	12999421	13042334	CEP192	1	hsa_circ_0046999
18	12999421	13030608	CEP192	1	hsa_circ_0107922
18	13506621	13508358	C18orf1	1	hsa_circ_0107961
18	2762105	2770108	SMCHD1	1	hsa_circ_0108181
18	3255746	3277414	MYL12A	1	hsa_circ_0108325
18	46118181	46125791	HAUS1	1	hsa_circ_0108478
18	46946057	46946923	KATNAL2	1	hsa_circ_0108513
18	70047971	70075541	RTTN	1	hsa_circ_0108830
18	9570157	9595153	PPP4R1	1	hsa_circ_0108977
19	4405912	4409759	CHAF1A	1	hsa_circ_0000876
19	40050324	40083237	ZNF780B	1	hsa_circ_0000934
19	46918488	46937408	ARHGAP35	1	hsa_circ_0000943
19	47264603	47264946	CCDC9	1	hsa_circ_0000944
19	5047476	5082504	KDM4B	1	hsa_circ_0002926
19	55245120	55245678	PPP6R1	1	hsa_circ_0005746
19	8455405	8463686	HNRNPM	1	hsa_circ_0006382
19	47143494	47169923	SAE1	1	hsa_circ_0007022
19	16081913	16089120	TPM4	1	hsa_circ_0049861
19	50398848	50399484	POLD1	2	hsa_circ_0052011
19	52219700	52219816	PPP2R1A	1	hsa_circ_0109845
19	57243923	57320871	ZNF805	1	hsa_circ_0109954
20	1578338	1636505	SIRPB1	1	hsa_circ_0001125
20	35653528	35659014	CPNE1	1	hsa_circ_0001146
20	17947486	17957037	SNX5	1	hsa_circ_0001977
20	62139075	62140944	PSMA7	1	hsa_circ_0003456
20	25418105	25441776	GINS1	1	hsa_circ_0004483
20	35714185	35725155	RBM39	1	hsa_circ_0004870
20	38531167	38532859	RALGAPB	1	hsa_circ_0060342
20	48951323	48952884	ARFGEF2	1	hsa_circ_0060664
20	36047625	36048854	LOC647979	1	hsa_circ_0115075
21	42850041	42876767	WDR4	1	hsa_circ_0001196
21	36402758	36411604	CHAF1B	1	hsa_circ_0006898
21	43004326	43024947	PKNOX1	1	hsa_circ_0061853
21	46349012	46367139	PCNT	1	hsa_circ_0062096
22	41808875	41810291	CCDC134	1	hsa_circ_0001238
22	42514106	42574818	RRP7A	3	hsa_circ_0001241
22	38537592	38568289	DMC1	1	hsa_circ_0005512
22	29282390	29282557	EWSR1	1	hsa_circ_0062749
22	50256085	50266611	MAPK12	1	hsa_circ_0116839
X	53645311	53654131	HUWE1	1	hsa_circ_0001922
X	14850505	14859334	FANCB	1	hsa_circ_0006971
X	154768302	154769310	DKC1	1	hsa_circ_0007100
X	18506935	18510854	CDKL5	1	hsa_circ_0089980
X	129496750	129511983	SMARCA1	1	hsa_circ_0091477
X	154349649	154353457	FLNA	1	hsa_circ_0091862
X	134413488	134417302	PHF6	1	hsa_circ_0139788
X	24732370	24743329	POLA1	1	hsa_circ_0140155
X	24739375	24748992	POLA1	1	hsa_circ_0140156
X	65075844	65113813	TCONS_00017187	1	hsa_circ_0140476
Y	18927076	18933475	TTTY14	1	hsa_circ_0140774
