# Supplementary material for: HIV-1 Vpr induces ciTRAN to prevent transcriptional repression of the provirus
Source: Sci Adv. 2023 Sep 6;9(36):eadh9170. doi: 10.1126/sciadv.adh9170 (PMC10482341; doi:10.1126/sciadv.adh9170)
Supplement: Supplementary file 2 — Auxiliary tables S1 to S7 [file sciadv.adh9170_auxiliary_tables_s1_to_s7.zip › adh9170_Auxiliary_table_S3.xlsx]

## Sheet: circAtlas circRNAs
Data Table S3 circular RNAs detected by circDR-seq using circAtlas virtual library in mock and infected samples
MOCK								INFECTED
chromosome_no.	gene_start	gene_end	gene_name	count	circAtlas_id			chromosome_no.	gene_start	gene_end	gene_name	count	circAtlas_id
1	179210638	179212519	ABL2	48	hsa-ABL2_0053			1	179210638	179212519	ABL2	13	hsa-ABL2_0053
1	6379970	6380368	ACOT7	6	hsa-ACOT7_0012			1	6379970	6380368	ACOT7	2	hsa-ACOT7_0012
1	10433842	10442441	APITD1-CORT	1	hsa-APITD1-CORT_0002			1	154210288	154210723	C1orf43	1	hsa-C1orf43_0015
1	1482138	1518990	ATAD3A	1	hsa-ATAD3A_0002			1	93212101	93232593	CCDC18	1	hsa-CCDC18_0040
1	154210288	154210723	C1orf43	3	hsa-C1orf43_0015			1	44278795	44279417	ERI3	1	hsa-ERI3_0069
1	93324635	93340510	CCDC18-AS1	1	hsa-CCDC18-AS1_0008			1	155853276	155853806	GON4L	1	hsa-GON4L_0069
1	22078429	22086866	CDC42	1	hsa-CDC42_0001			1	53923904	53940097	HSPB11	1	hsa-HSPB11_0001
1	16484823	16631109	CROCCP2	2	hsa-CROCCP2_0001			1	235082444	235083025	intergenic	1	hsa-intergenic_008380
1	205616478	205623891	ELK4	1	hsa-ELK4_0002			1	247351141	247351456	intergenic	2	hsa-intergenic_010974
1	44278795	44279417	ERI3	7	hsa-ERI3_0069			1	32123528	32123820	KPNA6	17	hsa-KPNA6_0036
1	93896618	93904588	GCLM	1	hsa-GCLM_0003			1	16576267	16587797	NBPF1	1	hsa-NBPF1_0002
1	109657772	109689129	GSTM1	3	hsa-GSTM1_0006			1	146971183	146977001	NBPF12	1	hsa-NBPF12_0004
1	153665220	153668557	ILF2	1	hsa-ILF2_0001			1	9952788	9953094	NMNAT1	1	hsa-NMNAT1_0007
1	235082444	235083025	intergenic	2	hsa-intergenic_008380			1	19285018	19307101	RNU6-1099P	1	hsa-RNU6-1099P_0003
1	247351141	247351456	intergenic	12	hsa-intergenic_010974			1	1669664	1734835	SLC35E2	1	hsa-SLC35E2_0005
1	44207614	44207755	intergenic	1	hsa-intergenic_016560			1	179319380	179320845	SOAT1	2	hsa-SOAT1_0045
1	201857096	201858994	IPO9	1	hsa-IPO9_0014			1	109318399	109319022	SORT1	1	hsa-SORT1_0075
1	45727631	45729769	IPP	1	hsa-IPP_0017			1	10081309	10081819	UBE4B	14	hsa-UBE4B_0146
1	169978085	170031975	KIFAP3	1	hsa-KIFAP3_0001			1	31304372	31304677	ZCCHC17	1	hsa-ZCCHC17_0020
1	32123528	32123820	KPNA6	82	hsa-KPNA6_0036			2	201760881	201761818	ALS2	1	hsa-ALS2_0048
1	16576267	16587797	NBPF1	2	hsa-NBPF1_0002			2	203297883	203303095	CYP20A1	2	hsa-CYP20A1_0064
1	146968448	146972960	NBPF12	1	hsa-NBPF12_0001			2	85546231	85546498	GGCX	3	hsa-GGCX_0012
1	146971183	146977001	NBPF12	2	hsa-NBPF12_0004			2	190900564	190924593	GLS	1	hsa-GLS_0006
1	9952788	9953094	NMNAT1	1	hsa-NMNAT1_0007			2	238173534	238185287	ILKAP	1	hsa-ILKAP_0005
1	58506060	58534331	OMA1	1	hsa-OMA1_0002			3	128897632	128904505	ACAD9	1	hsa-ACAD9_0001
1	30981312	31007102	PUM1	1	hsa-PUM1_0021			3	13629164	13629945	FBLN2	1	hsa-FBLN2_0004
1	174275833	174305127	RABGAP1L	1	hsa-RABGAP1L_0004			3	69198932	69199902	FRMD4B	1	hsa-FRMD4B_0063
1	174219125	174221164	RABGAP1L	1	hsa-RABGAP1L_0067			3	49782571	49782878	IP6K1	1	hsa-IP6K1_0008
1	24514314	24514567	RCAN3	1	hsa-RCAN3_0002			3	16286324	16303592	OXNAD1	1	hsa-OXNAD1_0005
1	40190772	40195764	RLF	1	hsa-RLF_0012			3	170102178	170106946	PHC3	1	hsa-PHC3_0037
1	19285018	19307101	RNU6-1099P	5	hsa-RNU6-1099P_0003			4	83058338	83059816	COPS4	22	hsa-COPS4_0022
1	1649499	1712400	RP1-283E3	1	hsa-RP1-283E3_0001			4	122319624	122320230	KIAA1109	1	hsa-KIAA1109_0153
1	1637081	1703995	RP1-283E3	1	hsa-RP1-283E3_0005			4	143543509	143543972	SMARCA5	1	hsa-SMARCA5_0005
1	1636897	1703940	RP1-283E3	1	hsa-RP1-283E3_0012			5	50399107	50411383	EMB	1	hsa-EMB_0005
1	25299318	25300440	RSRP1	1	hsa-RSRP1_0022			5	176462046	176462410	FAF2	4	hsa-FAF2_0035
1	1692449	1744668	SLC35E2	2	hsa-SLC35E2_0004			6	35656677	35656980	FKBP5	1	hsa-FKBP5_0069
1	1669664	1734835	SLC35E2	9	hsa-SLC35E2_0005			6	26055826	26056034	HIST1H1C	1	hsa-HIST1H1C_0005
1	151638888	151668635	SNX27	1	hsa-SNX27_0001			6	7131947	7132161	RREB1	1	hsa-RREB1_0072
1	179319380	179320845	SOAT1	5	hsa-SOAT1_0045			6	158583960	158589782	TMEM181	1	hsa-TMEM181_0085
1	109318399	109319022	SORT1	1	hsa-SORT1_0075			6	28918057	28919258	TRIM27	3	hsa-TRIM27_0008
1	180984677	180993410	STX6	1	hsa-STX6_0019			7	72890627	72913828	POM121	1	hsa-POM121_0010
1	28605372	28622165	TAF12	1	hsa-TAF12_0002			7	142792522	142801427	TRBC2	1	hsa-TRBC2_0009
1	193069034	193077050	TROVE2	1	hsa-TROVE2_0003			7	139083780	139089759	ZC3HAV1	1	hsa-ZC3HAV1_0001
1	10081309	10081819	UBE4B	68	hsa-UBE4B_0146			8	22474954	22475624	PPP3CC	1	hsa-PPP3CC_0001
1	7777160	7778169	VAMP3	1	hsa-VAMP3_0001			8	47927194	47930012	PRKDC	1	hsa-PRKDC_0021
1	155661307	155679505	YY1AP1	1	hsa-YY1AP1_0039			8	18764362	18804898	PSD3	1	hsa-PSD3_0190
1	22489880	22491533	ZBTB40	1	hsa-ZBTB40_0002			8	81713918	81718224	ZFAND1	1	hsa-ZFAND1_0003
1	52458336	52461769	ZCCHC11	1	hsa-ZCCHC11_0010			9	123667026	123769563	DENND1A	1	hsa-DENND1A_0002
2	97151879	97154741	ANKRD36	1	hsa-ANKRD36_0062			9	127925107	127925979	PIP5KL1	1	hsa-PIP5KL1_0001
2	97558966	97560737	ANKRD36B	1	hsa-ANKRD36B_0002			9	6778326	6779251	RP11-146B14	3	hsa-RP11-146B14_0044
2	95889966	95906703	ANKRD36C	1	hsa-ANKRD36C_0221			9	83665030	83677961	UBQLN1	1	hsa-UBQLN1_0019
2	68490190	68526242	APLF	1	hsa-APLF_0002			10	31908172	31910563	ARHGAP12	1	hsa-ARHGAP12_0031
2	214752447	214769312	BARD1	1	hsa-BARD1_0016			10	68468123	68470163	DNA2	1	hsa-DNA2_0001
2	159540278	159555865	BAZ2B	1	hsa-BAZ2B_0103			10	51692492	51692730	PRKG1	1	hsa-PRKG1_0110
2	202527424	202528116	BMPR2	3	hsa-BMPR2_0099			10	112807757	112808412	VTI1A	1	hsa-VTI1A_0031
2	110666263	110669553	BUB1	1	hsa-BUB1_0003			10	38012298	38017386	ZNF33A	1	hsa-ZNF33A_0001
2	70179532	70181997	C2orf42	1	hsa-C2orf42_0012			11	120473050	120477526	ARHGEF12	1	hsa-ARHGEF12_0042
2	173358712	173367831	CDCA7	1	hsa-CDCA7_0003			11	76458183	76464080	EMSY	1	hsa-EMSY_0024
2	201142645	201149835	CFLAR	1	hsa-CFLAR_0018			11	63854743	63858448	MARK2	1	hsa-MARK2_0006
2	224495832	224503822	CUL3	1	hsa-CUL3_0022			11	64228265	64228894	NUDT22	11	hsa-NUDT22_0002
2	203297893	203303095	CYP20A1	1	hsa-CYP20A1_0053			11	86012281	86031611	PICALM	1	hsa-PICALM_0004
2	48328561	48346751	FOXN2	1	hsa-FOXN2_0006			11	70354301	70356254	PPFIA1	1	hsa-PPFIA1_0003
2	85546231	85546498	GGCX	7	hsa-GGCX_0012			11	65533352	65533709	SCYL1	2	hsa-SCYL1_0009
2	190900564	190931637	GLS	1	hsa-GLS_0003			11	130260877	130261929	ZBTB44	1	hsa-ZBTB44_0041
2	239139684	239163923	HDAC4	1	hsa-HDAC4_0011			12	27368262	27380404	ARNTL2	1	hsa-ARNTL2_0003
2	241704653	241723271	ING5	1	hsa-ING5_0002			12	110455586	110457634	GPN3	1	hsa-GPN3_0002
2	84955963	84960813	intergenic	3	hsa-intergenic_004220			12	56149440	56149750	intergenic	1	hsa-intergenic_022723
2	186646686	186652089	ITGAV	1	hsa-ITGAV_0004			12	50427762	50441643	LARP4	1	hsa-LARP4_0003
2	98655445	98726567	MGAT4A	1	hsa-MGAT4A_0011			12	50427762	50437838	LARP4	1	hsa-LARP4_0005
2	71139795	71144538	MPHOSPH10	1	hsa-MPHOSPH10_0001			12	111895350	111895644	MAPKAPK5	2	hsa-MAPKAPK5_0049
2	190659158	190673152	NAB1	2	hsa-NAB1_0001			12	56155134	56159696	MYL6	1	hsa-MYL6_0009
2	15553426	15558634	NBAS	1	hsa-NBAS_0019			12	6510279	6510532	SCARNA10	1	hsa-SCARNA10_0003
2	172568741	172596023	PDK1	1	hsa-PDK1_0014			12	50988382	51010766	SLC11A2	1	hsa-SLC11A2_0019
2	86111496	86112151	PTCD3	1	hsa-PTCD3_0050			12	49129500	49186458	TUBA1A	6	hsa-TUBA1A_0001
2	135645379	135680324	R3HDM1	1	hsa-R3HDM1_0011			12	799212	799772	WNK1	2	hsa-WNK1_0114
2	135645379	135661393	R3HDM1	1	hsa-R3HDM1_0013			12	133057960	133058547	ZNF84	1	hsa-ZNF84_0016
2	99418828	99435941	REV1	1	hsa-REV1_0026			13	111217679	111244294	ARHGEF7	1	hsa-ARHGEF7_0016
2	197631011	197675466	RFTN2	1	hsa-RFTN2_0010			13	77719532	77753358	SLAIN1	1	hsa-SLAIN1_0003
2	151458811	151474072	RIF1	1	hsa-RIF1_0031			14	34455787	34456895	EGLN3	1	hsa-EGLN3_0018
2	199377234	199433514	SATB2	1	hsa-SATB2_0065			14	100084424	100084855	EVL	1	hsa-EVL_0033
2	165112885	165131417	SCN3A	1	hsa-SCN3A_0011			14	61767602	61768053	RP11-618G20	1	hsa-RP11-618G20_0001
2	213310059	213375119	SPAG16	1	hsa-SPAG16_0008			15	43626136	43626381	intergenic	1	hsa-intergenic_004337
2	229858772	229860531	TRIP12	1	hsa-TRIP12_0002			16	74327163	74329834	AC009120	1	hsa-AC009120_0051
2	61325375	61339681	USP34	1	hsa-USP34_0079			16	9107076	9107686	C16orf72	1	hsa-C16orf72_0010
2	218549809	218558677	USP37	1	hsa-USP37_0096			16	910931	954666	LMF1	1	hsa-LMF1_0003
2	61522611	61533903	XPO1	1	hsa-XPO1_0001			16	89514403	89516473	SPG7	18	hsa-SPG7_0054
2	61495455	61498913	XPO1	1	hsa-XPO1_0043			16	8945154	8945319	USP7	7	hsa-USP7_0045
2	71426460	71427414	ZNF638	1	hsa-ZNF638_0025			17	82893547	82911789	TBCD	1	hsa-TBCD_0007
3	43549720	43574864	ANO10	1	hsa-ANO10_0006			17	42610108	42659552	TUBG2	1	hsa-TUBG2_0001
3	112537735	112550262	ATG3	1	hsa-ATG3_0011			17	42613849	42665562	TUBG2	1	hsa-TUBG2_0002
3	182836035	182848557	ATP11B	1	hsa-ATP11B_0001			17	16381902	16382130	UBB	1	hsa-UBB_0001
3	194448457	194454392	ATP13A3	1	hsa-ATP13A3_0001			17	75798323	75798581	UNK	3	hsa-UNK_0030
3	141924248	141925366	ATP1B3	4	hsa-ATP1B3_0029			18	31638644	31666372	B4GALT6	1	hsa-B4GALT6_0001
3	15235025	15245671	CAPN7	1	hsa-CAPN7_0033			18	46952187	46952506	KATNAL2	3	hsa-KATNAL2_0021
3	33684359	33696933	CLASP2	1	hsa-CLASP2_0011			18	50895809	50940386	ME2	1	hsa-ME2_0015
3	3167634	3175269	CRBN	1	hsa-CRBN_0005			18	47865059	47896809	SMAD2	1	hsa-SMAD2_0004
3	60011371	60014264	FHIT	1	hsa-FHIT_0001			19	2141673	2142261	AP3D1	1	hsa-AP3D1_0024
3	69198932	69199902	FRMD4B	1	hsa-FRMD4B_0063			19	16841768	16854261	SIN3B	1	hsa-SIN3B_0001
3	155910692	155925366	GMPS	1	hsa-GMPS_0007			19	21405994	21408309	ZNF493	3	hsa-ZNF493_0004
3	119905755	119947351	GSK3B	1	hsa-GSK3B_0003			20	33600249	33600465	CBFA2T2	1	hsa-CBFA2T2_0093
3	44814911	44828300	KIF15	1	hsa-KIF15_0009			20	58688478	58688675	STX16-NPEPL1	9	hsa-STX16-NPEPL1_0004
3	151394656	151416422	MED12L	1	hsa-MED12L_0032			21	32221815	32222853	intergenic	2	hsa-intergenic_015893
3	12572069	12572373	MKRN2	1	hsa-MKRN2_0005			22	50372771	50373824	PPP6R2	1	hsa-PPP6R2_0046
3	136143645	136152738	MSL2	1	hsa-MSL2_0004			22	42514106	42574818	RNU6-513P	1	hsa-RNU6-513P_0002
3	94064437	94095154	NSUN3	1	hsa-NSUN3_0003			22	38236598	38238044	TMEM184B	2	hsa-TMEM184B_0026
3	123089168	123092442	PDIA5	1	hsa-PDIA5_0001			X	119614423	119614883	intergenic	20	hsa-intergenic_023278
3	52096569	52125181	POC1A	1	hsa-POC1A_0006			X	123867152	123873856	XIAP	6	hsa-XIAP_0027
3	128806372	128807671	RAB7A	1	hsa-RAB7A_0003
3	49967470	49975392	RBM6	1	hsa-RBM6_0001
3	134188837	134195170	RYK	1	hsa-RYK_0060
3	18378170	18420991	SATB1	1	hsa-SATB1_0015
3	155829688	155842619	SLC33A1	1	hsa-SLC33A1_0001
3	119500695	119517315	TIMMDC1	1	hsa-TIMMDC1_0003
3	3137260	3148187	TRNT1	1	hsa-TRNT1_0003
3	124737568	124744203	UMPS	1	hsa-UMPS_0004
4	174297966	174331762	CEP44	1	hsa-CEP44_0005
4	83058338	83059816	COPS4	63	hsa-COPS4_0022
4	186706563	186709845	FAT1	1	hsa-FAT1_0005
4	3122889	3125629	HTT	1	hsa-HTT_0056
4	9641071	9641450	intergenic	1	hsa-intergenic_000056
4	128831733	128852268	JADE1	1	hsa-JADE1_0003
4	177353308	177360677	NEIL3	1	hsa-NEIL3_0001
4	177353308	177353728	NEIL3	3	hsa-NEIL3_0002
4	37631385	37638504	RELL1	1	hsa-RELL1_0005
4	129039041	129082373	SCLT1	1	hsa-SCLT1_0022
4	25127264	25159107	SEPSECS	1	hsa-SEPSECS_0006
4	38054199	38103157	TBC1D1	1	hsa-TBC1D1_0020
4	1900626	1939778	WHSC1	1	hsa-WHSC1_0001
4	1900626	1904378	WHSC1	1	hsa-WHSC1_0005
5	37215280	37216085	C5orf42	6	hsa-C5orf42_0231
5	149505447	149550181	CSNK1A1	1	hsa-CSNK1A1_0007
5	31421272	31424471	DROSHA	1	hsa-DROSHA_0001
5	96797175	96803943	ERAP1	1	hsa-ERAP1_0001
5	176462046	176462410	FAF2	11	hsa-FAF2_0035
5	57230846	57231321	GPBP1	1	hsa-GPBP1_0006
5	179625857	179627589	HNRNPH1	1	hsa-HNRNPH1_0064
5	97034082	97034308	LNPEP	1	hsa-LNPEP_0046
5	180261684	180280608	MAPK9	1	hsa-MAPK9_0004
5	80678927	80728965	MSH3	1	hsa-MSH3_0066
5	37325901	37358151	NUP155	1	hsa-NUP155_0015
5	40832500	40834265	RPL37	1	hsa-RPL37_0010
5	179560025	179577136	RUFY1	1	hsa-RUFY1_0026
5	172346136	172353925	SH3PXD2B	1	hsa-SH3PXD2B_0022
5	139278327	139279129	SNHG4	1	hsa-SNHG4_0001
5	6651842	6662966	SRD5A1	1	hsa-SRD5A1_0001
5	83104910	83258677	XRCC4	1	hsa-XRCC4_0007
5	32400007	32420103	ZFR	1	hsa-ZFR_0022
6	135463125	135492291	AHI1	1	hsa-AHI1_0091
6	35054099	35087049	ANKS1A	1	hsa-ANKS1A_0026
6	26368565	26405648	BTN3A1	1	hsa-BTN3A1_0001
6	20649293	20781265	CDKAL1	1	hsa-CDKAL1_0002
6	35656677	35656980	FKBP5	5	hsa-FKBP5_0069
6	53520778	53522527	GCLC	1	hsa-GCLC_0001
6	57924417	57930291	GUSBP1	1	hsa-GUSBP1_0037
6	104833042	104849246	HACE1	1	hsa-HACE1_0041
6	26055826	26056020	HIST1H1C	6	hsa-HIST1H1C_0002
6	26055826	26056034	HIST1H1C	8	hsa-HIST1H1C_0005
6	29944502	29957712	HLA-W	2	hsa-HLA-W_0001
6	116692055	116724375	KPNA5	1	hsa-KPNA5_0020
6	89751431	89762530	MDN1	1	hsa-MDN1_0028
6	31271073	31355592	MIR6891	10	hsa-MIR6891_0001
6	150944486	150965037	MTHFD1L	1	hsa-MTHFD1L_0009
6	150954396	150965037	MTHFD1L	1	hsa-MTHFD1L_0101
6	10703405	10704844	PAK1IP1	1	hsa-PAK1IP1_0005
6	128409294	128411334	PTPRK	1	hsa-PTPRK_0037
6	13639563	13644729	RANBP9	1	hsa-RANBP9_0002
6	7131947	7132161	RREB1	2	hsa-RREB1_0072
6	145864388	145894977	SHPRH	1	hsa-SHPRH_0028
6	121160010	121242339	TBC1D32	1	hsa-TBC1D32_0020
6	155035432	155036819	TIAM2	2	hsa-TIAM2_0155
6	3157407	3179712	TUBB2BP1	5	hsa-TUBB2BP1_0003
6	89335302	89342455	UBE2J1	1	hsa-UBE2J1_0004
6	89342324	89343756	UBE2J1	1	hsa-UBE2J1_0007
7	7234303	7243750	C1GALT1	1	hsa-C1GALT1_0002
7	105104570	105105042	CTB-152G17	1	hsa-CTB-152G17_0005
7	87163495	87185980	DMTF1	1	hsa-DMTF1_0003
7	770471	775162	DNAAF5	1	hsa-DNAAF5_0002
7	157353777	157355274	DNAJB6	8	hsa-DNAJB6_0029
7	32676788	32723607	DPY19L1P1	1	hsa-DPY19L1P1_0079
7	6046071	6050045	EIF2AK1	1	hsa-EIF2AK1_0006
7	158739023	158748280	ESYT2	1	hsa-ESYT2_0020
7	158759486	158764842	ESYT2	1	hsa-ESYT2_0074
7	22976210	22991139	FAM126A	1	hsa-FAM126A_0004
7	42148226	42148468	GLI3	1	hsa-GLI3_0005
7	99600205	99610601	GS1-259H13	1	hsa-GS1-259H13_0004
7	65979399	65980409	GUSB	1	hsa-GUSB_0001
7	26193251	26193598	HNRNPA2B1	1	hsa-HNRNPA2B1_0013
7	50319048	50327757	IKZF1	1	hsa-IKZF1_0001
7	32879435	32879942	KBTBD2	1	hsa-KBTBD2_0002
7	105031233	105031626	KMT2E	2	hsa-KMT2E_0089
7	158630497	158646563	NCAPG2	1	hsa-NCAPG2_0013
7	11022868	11042814	PHF14	1	hsa-PHF14_0069
7	100328836	100332576	PMS2P1	1	hsa-PMS2P1_0002
7	151564078	151568842	PRKAG2	1	hsa-PRKAG2_0015
7	102397620	102404683	PRKRIP1	1	hsa-PRKRIP1_0006
7	105468337	105470848	PUS7	1	hsa-PUS7_0031
7	22288036	22318037	RAPGEF5	1	hsa-RAPGEF5_0055
7	155672867	155680908	RBM33	1	hsa-RBM33_0009
7	5725324	5739352	RNF216	1	hsa-RNF216_0019
7	102375823	102376322	RP11-163E9	1	hsa-RP11-163E9_0006
7	35890668	35898383	2007-09-01	1	hsa-SEPT7_0002
7	129205203	129206587	SMO	1	hsa-SMO_0001
7	38207447	38219660	STARD3NL	1	hsa-STARD3NL_0002
7	129891306	129892059	UBE2H	1	hsa-UBE2H_0088
7	157220689	157248580	UBE3C	1	hsa-UBE3C_0049
7	157199702	157200832	UBE3C	1	hsa-UBE3C_0114
7	7786788	7801743	UMAD1	1	hsa-UMAD1_0001
7	71440623	71441253	WBSCR17	2	hsa-WBSCR17_0058
7	100023419	100024307	ZKSCAN1	1	hsa-ZKSCAN1_0001
8	53769618	53829533	ATP6V1H	1	hsa-ATP6V1H_0022
8	30177126	30180630	DCTN6	1	hsa-DCTN6_0002
8	38242250	38253718	DDHD2	1	hsa-DDHD2_0012
8	131940499	131946633	EFR3A	1	hsa-EFR3A_0001
8	116724909	116726172	EIF3H	1	hsa-EIF3H_0011
8	129846804	129871496	FAM49B	1	hsa-FAM49B_0001
8	33388963	33389798	FUT10	1	hsa-FUT10_0001
8	66572482	66593194	MYBL1	1	hsa-MYBL1_0002
8	22393786	22394567	SLC39A14	1	hsa-SLC39A14_0039
8	141253989	141254629	SLC45A4	1	hsa-SLC45A4_0002
8	38825308	38831177	TACC1	1	hsa-TACC1_0007
9	98780189	98782573	ANKS6	1	hsa-ANKS6_0007
9	98010323	98014155	ANP32B	2	hsa-ANP32B_0013
9	32985971	32989895	APTX	1	hsa-APTX_0001
9	135881633	135886055	CAMSAP1	1	hsa-CAMSAP1_0066
9	75016268	75017448	CARNMT1	1	hsa-CARNMT1_0002
9	120437295	120448126	CDK5RAP2	1	hsa-CDK5RAP2_0014
9	121161856	121162271	CNTRL	1	hsa-CNTRL_0004
9	132661208	132662695	DDX31	1	hsa-DDX31_0008
9	95880869	95881293	ERCC6L2	1	hsa-ERCC6L2_0017
9	105484381	105535318	FSD1L	1	hsa-FSD1L_0012
9	83899661	83920212	KIF27	1	hsa-KIF27_0033
9	128868506	128869275	KYAT1	3	hsa-KYAT1_0029
9	127467740	127473931	LRSAM1	1	hsa-LRSAM1_0007
9	36580073	36589652	MELK	1	hsa-MELK_0028
9	122865349	122897576	RC3H2	1	hsa-RC3H2_0010
9	6778326	6779251	RP11-146B14	3	hsa-RP11-146B14_0044
9	128693956	128694238	SET	1	hsa-SET_0016
9	70260928	70282583	SMC5	1	hsa-SMC5_0026
9	33953285	33963791	UBAP2	2	hsa-UBAP2_0051
9	94338836	94438528	YRDCP1	1	hsa-YRDCP1_0001
9	127435090	127436003	ZNF79	1	hsa-ZNF79_0001
10	26800315	26800660	ABI1	1	hsa-ABI1_0027
10	4830675	4908420	AKR1C6P	3	hsa-AKR1C6P_0002
10	31908172	31910563	ARHGAP12	3	hsa-ARHGAP12_0031
10	7797054	7802854	ATP5C1	1	hsa-ATP5C1_0009
10	115120185	115165645	ATRNL1	1	hsa-ATRNL1_0002
10	91996369	92008275	BTAF1	1	hsa-BTAF1_0090
10	32451592	32474023	CCDC7	1	hsa-CCDC7_0003
10	103049707	103056964	CNNM2	1	hsa-CNNM2_0001
10	68463062	68463600	DNA2	1	hsa-DNA2_0073
10	68458735	68470163	DNA2	1	hsa-DNA2_0089
10	119072890	119073937	EIF3A	1	hsa-EIF3A_0006
10	15816835	15847943	FAM188A	1	hsa-FAM188A_0002
10	101672915	101673673	FBXW4	1	hsa-FBXW4_0004
10	5773842	5800705	GDI2	1	hsa-GDI2_0005
10	94588229	94597111	HELLS	1	hsa-HELLS_0001
10	68049815	68050096	HERC4	1	hsa-HERC4_0134
10	27180953	27181581	MASTL	1	hsa-MASTL_0018
10	13191299	13192568	MCM10	1	hsa-MCM10_0003
10	46010223	46011206	NCOA4	1	hsa-NCOA4_0003
10	103438015	103438808	PDCD11	1	hsa-PDCD11_0002
10	51692492	51692730	PRKG1	4	hsa-PRKG1_0110
10	102599433	102617428	SUFU	1	hsa-SUFU_0005
10	28589736	28596041	WAC	1	hsa-WAC_0006
10	86451967	86453831	WAPL	1	hsa-WAPL_0004
10	1084403	1105267	WDR37	1	hsa-WDR37_0006
10	124942457	124943303	ZRANB1	1	hsa-ZRANB1_0049
11	129123446	129164427	ARHGAP32	1	hsa-ARHGAP32_0001
11	66752640	66762450	C11orf80	1	hsa-C11orf80_0049
11	83273647	83278829	CCDC90B	1	hsa-CCDC90B_0004
11	83273647	83280260	CCDC90B	1	hsa-CCDC90B_0005
11	45862060	45872233	CRY2	1	hsa-CRY2_0002
11	27391094	27412860	LGR4	1	hsa-LGR4_0001
11	63854743	63858448	MARK2	1	hsa-MARK2_0006
11	94445810	94447438	MRE11A	1	hsa-MRE11A_0005
11	47625674	47627127	MTCH2	1	hsa-MTCH2_0001
11	64228265	64228894	NUDT22	35	hsa-NUDT22_0002
11	34957384	34992379	PDHX	1	hsa-PDHX_0019
11	70354301	70356254	PPFIA1	1	hsa-PPFIA1_0003
11	20389744	20408032	PRMT3	1	hsa-PRMT3_0044
11	73742682	73743179	RAB6A	3	hsa-RAB6A_0057
11	65533352	65533709	SCYL1	10	hsa-SCYL1_0009
11	66059219	66061240	SF3B2	1	hsa-SF3B2_0025
11	87067694	87075786	TMEM135	1	hsa-TMEM135_0029
11	43379233	43389821	TTC17	1	hsa-TTC17_0008
12	110381752	110396452	ANAPC7	1	hsa-ANAPC7_0004
12	111485265	111510582	ATXN2	1	hsa-ATXN2_0039
12	111586310	111586743	ATXN2	1	hsa-ATXN2_0156
12	15956936	15962947	DERA	1	hsa-DERA_0002
12	32713209	32743420	DNM1L	1	hsa-DNM1L_0047
12	116928023	116964854	FBXW8	1	hsa-FBXW8_0002
12	32598497	32611283	FGD4	1	hsa-FGD4_0001
12	120154970	120155719	GCN1	1	hsa-GCN1_0003
12	112306064	112314546	HECTD4	1	hsa-HECTD4_0009
12	122546176	122562699	KNTC1	1	hsa-KNTC1_0030
12	50427762	50437838	LARP4	1	hsa-LARP4_0005
12	111895350	111895644	MAPKAPK5	8	hsa-MAPKAPK5_0049
12	68824363	68828931	MDM2	1	hsa-MDM2_0003
12	95494056	95496098	METAP2	1	hsa-METAP2_0006
12	56155134	56159696	MYL6	1	hsa-MYL6_0009
12	112071895	112093136	NAA25	1	hsa-NAA25_0037
12	112065225	112065374	NAA25	1	hsa-NAA25_0091
12	56681402	56682425	PTGES3	3	hsa-PTGES3_0019
12	57392125	57393185	R3HDM2	1	hsa-R3HDM2_0043
12	49991998	49992655	RACGAP1	1	hsa-RACGAP1_0007
12	50981639	51010766	SLC11A2	1	hsa-SLC11A2_0003
12	46229153	46243314	SLC38A1	1	hsa-SLC38A1_0009
12	46229153	46254936	SLC38A1	1	hsa-SLC38A1_0011
12	103982799	103985728	TDG	1	hsa-TDG_0007
12	26990450	26999676	TM7SF3	1	hsa-TM7SF3_0006
12	49129500	49186458	TUBA1A	45	hsa-TUBA1A_0001
12	100130796	100131174	UHRF1BP1L	1	hsa-UHRF1BP1L_0059
12	799212	799772	WNK1	2	hsa-WNK1_0114
12	64417147	64417459	XPOT	1	hsa-XPOT_0057
12	42210355	42210680	YAF2	1	hsa-YAF2_0012
13	42194885	42199909	DGKH	1	hsa-DGKH_0012
13	59911735	59971160	DIAPH3	1	hsa-DIAPH3_0143
13	50068097	50075653	DLEU2	1	hsa-DLEU2_0002
13	49997074	50045232	DLEU2	1	hsa-DLEU2_0003
13	50030862	50031160	DLEU2	1	hsa-DLEU2_0056
13	49976333	50044768	DLEU2	1	hsa-DLEU2_1_0001
13	40933470	40934028	ELF1	1	hsa-ELF1_0009
13	48253808	48261321	ITM2B	1	hsa-ITM2B_0001
13	46692536	46728984	LRCH1	1	hsa-LRCH1_0035
13	32648754	32659280	PDS5B	1	hsa-PDS5B_0002
13	32716208	32716567	PDS5B	1	hsa-PDS5B_0168
13	50927407	50949505	RNASEH2B	3	hsa-RNASEH2B_0001
13	24222819	24224582	SPATA13	1	hsa-SPATA13_0007
13	98504915	98519473	STK24	1	hsa-STK24_0004
13	52417992	52427219	VPS36	1	hsa-VPS36_0015
13	41761128	41833531	VWA8	1	hsa-VWA8_0014
14	53156243	53189936	AL163953	1	hsa-AL163953_0001
14	58318542	58330169	ARID4A	1	hsa-ARID4A_0003
14	93293858	93296157	BTBD7	1	hsa-BTBD7_0001
14	64926007	64932292	CHURC1-FNTB	1	hsa-CHURC1-FNTB_0012
14	102040236	102044698	DYNC1H1	1	hsa-DYNC1H1_0041
14	74011091	74015930	ENTPD5	1	hsa-ENTPD5_0013
14	22947601	22955176	HAUS4	1	hsa-HAUS4_0009
14	61721509	61721823	HIF1A	1	hsa-HIF1A_0009
14	21503173	21503881	METTL3	1	hsa-METTL3_0002
14	60811486	60879835	MNAT1	1	hsa-MNAT1_0032
14	60115719	60125823	PCNX4	1	hsa-PCNX4_0001
14	60115719	60134048	PCNX4	2	hsa-PCNX4_0007
14	91465250	91473370	PPP4R3A	1	hsa-PPP4R3A_0015
14	49862616	49862799	RN7SL2	1	hsa-RN7SL2_0002
14	61767602	61768053	RP11-618G20	1	hsa-RP11-618G20_0001
14	34575756	34609742	SNX6	1	hsa-SNX6_0001
14	34567686	34568013	SNX6	1	hsa-SNX6_0004
15	100152612	100254179	ADAMTS17	1	hsa-ADAMTS17_0020
15	100330889	100334180	ADAMTS17	1	hsa-ADAMTS17_0022
15	34915038	34927138	AQR	1	hsa-AQR_0009
15	72544820	72572165	ARIH1	1	hsa-ARIH1_0012
15	44472892	44474058	CTDSPL2	3	hsa-CTDSPL2_0081
15	65722848	65732818	DENND4A	1	hsa-DENND4A_0009
15	89273377	89276891	FANCI	1	hsa-FANCI_0010
15	90084193	90091644	IDH2	1	hsa-IDH2_0006
15	43626136	43626381	intergenic	1	hsa-intergenic_004337
15	41356039	41375828	NUSAP1	1	hsa-NUSAP1_0011
15	40709025	40728824	RAD51	1	hsa-RAD51_0005
15	45493749	45501610	RP11-519G16	1	hsa-RP11-519G16_0007
15	25059155	25070259	SNHG14	1	hsa-SNHG14_0027
15	25078862	25089866	SNHG14	1	hsa-SNHG14_0056
15	25056483	25062088	SNHG14	1	hsa-SNHG14_0070
15	25053828	25070259	SNHG14	1	hsa-SNHG14_0109
15	50591911	50592626	TRPM7	1	hsa-TRPM7_0097
15	50561463	50574913	TRPM7	1	hsa-TRPM7_0155
15	25370566	25411971	UBE3A	1	hsa-UBE3A_0006
15	62020479	62059325	VPS13C	1	hsa-VPS13C_0295
16	74327163	74329834	AC009120	6	hsa-AC009120_0051
16	89990866	89992828	AFG3L1P	1	hsa-AFG3L1P_0009
16	88018428	88038011	BANP	2	hsa-BANP_0013
16	4407501	4408251	CORO7-PAM16	1	hsa-CORO7-PAM16_0001
16	1557935	1607297	IFT140	1	hsa-IFT140_0004
16	87748673	87762040	KLHDC4	2	hsa-KLHDC4_0001
16	29809540	29809764	MAZ	1	hsa-MAZ_0001
16	66821450	66823600	NAE1	1	hsa-NAE1_0003
16	31090775	31091342	RP11-196G11	1	hsa-RP11-196G11_0001
16	89514403	89516473	SPG7	57	hsa-SPG7_0054
16	68859884	68880630	TANGO6	1	hsa-TANGO6_0017
16	8945154	8945319	USP7	6	hsa-USP7_0045
16	88627622	88628854	ZC3H18	1	hsa-ZC3H18_0009
16	84979189	84981994	ZDHHC7	1	hsa-ZDHHC7_0002
16	31753766	31885256	ZNF267	1	hsa-ZNF267_0010
17	37221724	37226452	ACACA	1	hsa-ACACA_0006
17	19958014	19958571	AKAP10	1	hsa-AKAP10_0034
17	43153982	43154270	BRCA1	4	hsa-BRCA1_0105
17	61776401	61801474	BRIP1	1	hsa-BRIP1_0002
17	61776401	61780401	BRIP1	1	hsa-BRIP1_0034
17	40293456	40294503	CDC6	1	hsa-CDC6_0002
17	66053736	66096632	CEP112	1	hsa-CEP112_0032
17	7902974	7903394	CHD3	1	hsa-CHD3_0053
17	36554820	36567776	GGNBP2	1	hsa-GGNBP2_0001
17	44424349	44474903	GPATCH8	1	hsa-GPATCH8_0002
17	44351550	44352248	GRN	1	hsa-GRN_0001
17	47049056	47051400	LRRC37A17P	1	hsa-LRRC37A17P_0001
17	76767386	76776541	MFSD11	1	hsa-MFSD11_0004
17	55401469	55403868	MMD	1	hsa-MMD_0003
17	3818263	3822052	NCBP3	1	hsa-NCBP3_0002
17	75208527	75218306	NUP85	1	hsa-NUP85_0002
17	78392476	78404089	PGS1	1	hsa-PGS1_0001
17	31525090	31525230	RAB11FIP4	1	hsa-RAB11FIP4_0002
17	31535211	31536267	RAB11FIP4	1	hsa-RAB11FIP4_0028
17	40335459	40335906	RARA	1	hsa-RARA_0010
17	32171043	32176213	RHOT1	1	hsa-RHOT1_0002
17	80289659	80290728	RNF213	1	hsa-RNF213_0002
17	31590271	31590652	RP1-41C23	1	hsa-RP1-41C23_0004
17	1842803	1853189	RPA1	1	hsa-RPA1_0001
17	59935193	59940943	RPS6KB1	1	hsa-RPS6KB1_0008
17	72648803	72649268	SLC39A11	1	hsa-SLC39A11_0001
17	30734897	30766588	SUZ12P1	1	hsa-SUZ12P1_0009
17	82900651	82911789	TBCD	1	hsa-TBCD_0002
17	82763965	82781721	TBCD	1	hsa-TBCD_0012
17	82884145	82903478	TBCD	1	hsa-TBCD_0041
17	64171100	64188415	TEX2	1	hsa-TEX2_0012
17	42610108	42659552	TUBG2	1	hsa-TUBG2_0001
17	16381902	16382130	UBB	8	hsa-UBB_0001
17	75798323	75798581	UNK	4	hsa-UNK_0030
17	18515346	18519674	USP32P2	1	hsa-USP32P2_0003
17	59737453	59773885	VMP1	1	hsa-VMP1_0008
18	12999421	13030608	CEP192	1	hsa-CEP192_0028
18	12999421	13042334	CEP192	1	hsa-CEP192_0030
18	21564203	21568094	ESCO1	1	hsa-ESCO1_0013
18	46118181	46125791	HAUS1	1	hsa-HAUS1_0005
18	12814203	12859254	PTPN2	1	hsa-PTPN2_0009
18	32111754	32113860	RNF138	1	hsa-RNF138_0001
18	70086613	70128546	RTTN	1	hsa-RTTN_0010
18	2762105	2770108	SMCHD1	1	hsa-SMCHD1_0065
18	62539681	62576652	ZCCHC2	1	hsa-ZCCHC2_0007
18	76927037	76960855	ZNF236	1	hsa-ZNF236_0047
19	2141673	2142261	AP3D1	9	hsa-AP3D1_0024
19	2115640	2116206	AP3D1	1	hsa-AP3D1_0025
19	15311150	15312357	BRD4	4	hsa-BRD4_0039
19	1990004	1997463	BTBD2	1	hsa-BTBD2_0004
19	47264603	47264946	CCDC9	1	hsa-CCDC9_0002
19	4405912	4409759	CHAF1A	1	hsa-CHAF1A_0001
19	10163326	10166685	DNMT1	1	hsa-DNMT1_0052
19	38406910	38407077	FAM98C	1	hsa-FAM98C_0006
19	39885673	39899697	FCGBP	1	hsa-FCGBP_0001
19	39885673	39890071	FCGBP	1	hsa-FCGBP_0036
19	8455405	8463686	HNRNPM	1	hsa-HNRNPM_0009
19	5047476	5082504	KDM4B	1	hsa-KDM4B_0007
19	55245120	55245678	PPP6R1	1	hsa-PPP6R1_0001
19	48728937	48729590	RASIP1	1	hsa-RASIP1_0003
19	48730323	48732233	RASIP1	1	hsa-RASIP1_0007
19	47143494	47169923	SAE1	1	hsa-SAE1_0001
19	45686534	45687727	SNRPD2	1	hsa-SNRPD2_0003
19	14547607	14548687	TECR	1	hsa-TECR_0003
19	16081913	16089120	TPM4	1	hsa-TPM4_0002
19	19833473	19865999	ZNF253	1	hsa-ZNF253_0002
19	21405994	21408309	ZNF493	4	hsa-ZNF493_0004
19	23360543	23361551	ZNF91	1	hsa-ZNF91_0057
20	48951323	48952884	ARFGEF2	1	hsa-ARFGEF2_0009
20	32656576	32657968	C20orf203	1	hsa-C20orf203_0002
20	35653528	35659014	CPNE1	1	hsa-CPNE1_0001
20	32888152	32888446	EFCAB8	1	hsa-EFCAB8_0010
20	25418105	25441776	GINS1	1	hsa-GINS1_0004
20	35210483	35211952	PROCR	4	hsa-PROCR_0006
20	62139075	62140944	PSMA7	1	hsa-PSMA7_0001
20	36890619	36890765	SAMHD1	1	hsa-SAMHD1_0061
20	58688478	58688675	STX16-NPEPL1	19	hsa-STX16-NPEPL1_0004
21	36402758	36411604	CHAF1B	1	hsa-CHAF1B_0008
21	33405800	33406159	IFNGR2	1	hsa-IFNGR2_0032
21	32221815	32222853	intergenic	8	hsa-intergenic_015893
21	43004326	43024947	PKNOX1	1	hsa-PKNOX1_0014
22	41808875	41810291	CCDC134	1	hsa-CCDC134_0001
22	38537592	38568289	DMC1	1	hsa-DMC1_0009
22	42514106	42574818	RNU6-513P	3	hsa-RNU6-513P_0002
22	40102988	40104180	TNRC6B	1	hsa-TNRC6B_0094
X	18506935	18510854	CDKL5	1	hsa-CDKL5_0010
X	154768302	154769310	DKC1	1	hsa-DKC1_0006
X	154361465	154362484	FLNA	2	hsa-FLNA_0189
X	53645311	53654131	HUWE1	1	hsa-HUWE1_0003
X	53634236	53654131	HUWE1	1	hsa-HUWE1_0007
X	65075844	65113813	intergenic	1	hsa-intergenic_000133
X	119614423	119614883	intergenic	52	hsa-intergenic_023278
X	134413488	134417302	PHF6	1	hsa-PHF6_0006
X	129496750	129511983	SMARCA1	1	hsa-SMARCA1_0029
X	54813488	54926625	TRO	3	hsa-TRO_0002
X	54813118	54926489	TRO	1	hsa-TRO_0008
X	123867152	123873856	XIAP	25	hsa-XIAP_0027
Y	18927076	18933475	TTTY14	1	hsa-TTTY14_0007
