# Supplementary material for: HIV-1 Vpr induces ciTRAN to prevent transcriptional repression of the provirus
Source: Sci Adv. 2023 Sep 6;9(36):eadh9170. doi: 10.1126/sciadv.adh9170 (PMC10482341; doi:10.1126/sciadv.adh9170)
Supplement: Supplementary file 2 — Auxiliary tables S1 to S7 [file sciadv.adh9170_auxiliary_tables_s1_to_s7.zip › adh9170_Auxiliary_table_S4.xlsx]

## Sheet: Exon_library
Data Table S4 circular RNAs detected by circDR-seq using inhouse exonic virtual library in mock and infected samples
MOCK									INFECTED
chromosome_no.	gene_start	gene_end	gene_name	count	circBase_id	circAtlas_id			chromosome_no.	gene_start	gene_end	gene_name	count	circBase_id	circAtlas_id
1	10433842	10442441	CENPS-CORT	1	hsa_circ_0000015	hsa-APITD1-CORT_0002			1	112541951	112582472	ST7L	1	NA	hsa-ST7L_0034
1	120807607	120812095	NBPF26	1	NA	NA			1	149500666	149504767	NBPF19	1	NA	NA
1	120809811	120815043	NBPF26	1	NA	NA			1	155853276	155853806	GON4L	1	hsa_circ_0000139	hsa-GON4L_0069
1	120816622	120818174	NBPF26	1	NA	NA			1	93212101	93232593	CCDC18	1	hsa_circ_0114519	hsa-CCDC18_0040
1	143597590	143598523	NBPF17P	2	NA	NA			2	190900564	190924593	GLS	1	hsa_circ_0001085	hsa-GLS_0006
1	148106181	148108654	NBPF11	1	NA	NA			2	201760881	201761818	ALS2	1	hsa_circ_0001093	hsa-ALS2_0048
1	148587301	148592766	NBPF14	1	NA	NA			2	206126710	206149925	NDUFS1	1	NA	NA
1	149512700	149521491	NBPF19	4	NA	NA			2	238173534	238185287	ILKAP	1	hsa_circ_0006014	hsa-ILKAP_0005
1	149513356	149522262	NBPF19	2	NA	NA			2	239990074	240007370	NDUFA10	1	hsa_circ_0001118	hsa-NDUFA10_0012
1	149518992	149523037	NBPF19	1	NA	NA			2	74874266	74886393	HK2	1	NA	NA
1	151638888	151668635	SNX27	1	hsa_circ_0000131	hsa-SNX27_0001			2	74877166	74886673	HK2	1	NA	NA
1	153665220	153668557	ILF2	1	hsa_circ_0000133	hsa-ILF2_0001			2	9551475	9551757	ADAM17	1	NA	NA
1	155676548	155679512	YY1AP1	1	hsa_circ_0014606	hsa-YY1AP1_0001			3	128897632	128904505	ACAD9	1	hsa_circ_0067247	hsa-ACAD9_0001
1	174219125	174221164	RABGAP1L	1	hsa_circ_0008141	hsa-RABGAP1L_0067			3	31576396	31580096	STT3B	1	hsa_circ_0001278	hsa-STT3B_0002
1	174275833	174305127	RABGAP1L	1	hsa_circ_0111225	hsa-RABGAP1L_0004			3	47678196	47686170	SMARCC1	1	NA	NA
1	180984677	180993425	STX6	2	hsa_circ_0007905	hsa-STX6_0001			3	59584169	59584445	Metazoa_SRP	1	NA	NA
1	182950523	182951984	SHCBP1L	4	NA	NA			4	119420494	119440793	GTF2IP12	4	NA	NA
1	193069034	193077050	RO60	1	hsa_circ_0111562	hsa-TROVE2_0003			4	122927634	122979386	SPATA5	1	hsa_circ_0125233	hsa-SPATA5_0014
1	205616478	205623891	ELK4	1	hsa_circ_0000175	hsa-ELK4_0002			4	73113792	73135265	ANKRD17	1	NA	hsa-ANKRD17_0007
1	217850403	217850633	UBBP2	1	NA	NA			4	75662213	75662520	G3BP2	1	NA	NA
1	223962077	223974046	GTF2IP20	1	NA	NA			5	133064980	133076898	HSPA4	1	hsa_circ_0002633	hsa-HSPA4_0002
1	24514314	24514567	RCAN3	1	hsa_circ_0003553	hsa-RCAN3_0002			5	140562173	140563915	APBB3	1	NA	NA
1	246726892	246740301	SCCPDH	1	hsa_circ_0112861	hsa-SCCPDH_0014			5	21491321	21497196	GUSBP1	1	hsa_circ_0128780	hsa-GUSBP1_0001
1	28605372	28622165	TAF12	1	hsa_circ_0011159	hsa-TAF12_0002			5	7239781	7240018	Metazoa_SRP	1	NA	NA
1	29035826	29039426	EPB41	1	hsa_circ_0000042	hsa-EPB41_0021			6	105352972	105373578	PREP	1	NA	NA
1	39740165	39753052	PPIE	1	NA	hsa-PPIE_0004			6	118479871	118491865	CEP85L	1	hsa_circ_0130465	hsa-CEP85L_0007
1	40190772	40195764	RLF	1	hsa_circ_0011891	hsa-RLF_0012			6	126819392	126943904	AL356534.1	10	NA	NA
1	45727631	45729769	IPP	1	hsa_circ_0012275	hsa-IPP_0017			6	158583954	158589782	TMEM181	1	hsa_circ_0001663	hsa-TMEM181_0004
1	47250622	47313135	STIL	1	NA	NA			6	85664141	85664371	SNHG5	1	NA	NA
1	50705786	50801677	FAF1	1	hsa_circ_0000070	hsa-FAF1_0005			6	97938789	98294310	AL589740.1	5	NA	NA
1	58506060	58536741	OMA1	1	hsa_circ_0000072	hsa-OMA1_0004			7	128483907	128484158	Metazoa_SRP	1	NA	NA
1	59339958	59346398	FGGY	1	hsa_circ_0000076	hsa-FGGY_0007			7	139083780	139089759	ZC3HAV1	1	hsa_circ_0082633	hsa-ZC3HAV1_0001
1	6094400	6095443	KCNAB2	1	NA	NA			7	44058432	44059658	DBNL	1	NA	NA
1	7777160	7778169	VAMP3	1	hsa_circ_0006354	hsa-VAMP3_0001			7	72890627	72913828	POM121	1	NA	hsa-POM121_0010
1	93324635	93340510	CCDC18-AS1	1	NA	hsa-CCDC18-AS1_0008			7	99388655	99388956	ARPC1B	1	NA	NA
1	93896618	93904588	GCLM	1	hsa_circ_0114538	hsa-GCLM_0003			8	107336384	107336522	ANGPT1	2	NA	NA
1	960584	961552	KLHL17	1	NA	NA			8	22474954	22475624	PPP3CC	1	hsa_circ_0083619	hsa-PPP3CC_0001
1	9931891	9934860	LZIC	1	hsa_circ_0000014	hsa-LZIC_0003			8	2728330	2728462	AC246817.2	2	NA	NA
2	101418851	101422472	RFX8	1	hsa_circ_0007859	hsa-RFX8_0002			8	81713918	81718224	ZFAND1	1	hsa_circ_0137187	hsa-ZFAND1_0003
2	110666263	110669553	BUB1	1	hsa_circ_0117014	hsa-BUB1_0003			8	94827263	94842488	INTS8	1	hsa_circ_0001814	hsa-INTS8_0021
2	135645379	135661393	R3HDM1	1	hsa_circ_0056576	hsa-R3HDM1_0013			9	123667026	123769563	DENND1A	1	NA	hsa-DENND1A_0002
2	135645379	135680324	R3HDM1	1	hsa_circ_0056577	hsa-R3HDM1_0011			9	127925107	127925979	PIP5KL1	1	hsa_circ_0008649	hsa-PIP5KL1_0001
2	165112885	165131417	SCN3A	1	hsa_circ_0117900	hsa-SCN3A_0011			9	19070219	19096769	HAUS6	1	hsa_circ_0138377	hsa-HAUS6_0019
2	170344172	170344301	MYO3B-AS1	1	NA	NA			9	83665030	83677961	UBQLN1	1	hsa_circ_0008510	hsa-UBQLN1_0019
2	172568741	172596023	PDK1	1	hsa_circ_0057105	hsa-PDK1_0014			10	31908172	31910563	ARHGAP12	1	hsa_circ_0000231	hsa-ARHGAP12_0031
2	173954873	173956232	SP3	1	hsa_circ_0002642	hsa-SP3_0001			10	68468123	68470163	DNA2	1	hsa_circ_0006151	hsa-DNA2_0001
2	190659158	190673152	NAB1	1	hsa_circ_0002024	hsa-NAB1_0001			11	121045674	121060085	TBCEL	1	hsa_circ_0003302	hsa-TBCEL_0004
2	199380364	199433514	SATB2	1	hsa_circ_0002867	hsa-SATB2_0003			11	130260856	130261929	ZBTB44	1	hsa_circ_0002484	hsa-ZBTB44_0001
2	201142645	201149835	CFLAR	1	NA	hsa-CFLAR_0018			11	86012281	86031611	PICALM	1	hsa_circ_0023940	hsa-PICALM_0004
2	202282351	202287724	NOP58	1	hsa_circ_0118672	hsa-NOP58_0004			11	86306245	86306482	HIKESHI	1	hsa_circ_0023956	hsa-HIKESHI_0001
2	202290323	202295837	NOP58	1	hsa_circ_0008327	hsa-NOP58_0012			12	110455586	110457634	GPN3	1	hsa_circ_0028202	hsa-GPN3_0002
2	213310059	213375119	SPAG16	1	hsa_circ_0058040	hsa-SPAG16_0008			12	124913035	124913267	UBC	2	NA	NA
2	214752447	214769312	BARD1	1	hsa_circ_0058047	hsa-BARD1_0016			12	124913321	124913774	UBC	1	NA	NA
2	218549809	218558677	USP37	1	hsa_circ_0119170	hsa-USP37_0096			12	124913323	124913774	UBC	1	NA	NA
2	229858772	229860531	TRIP12	1	hsa_circ_0005689	hsa-TRIP12_0002			12	27368262	27380404	ARNTL2	1	hsa_circ_0001964	hsa-ARNTL2_0003
2	231788555	231791808	COPS7B	1	hsa_circ_0058686	hsa-COPS7B_0001			12	49005306	49016839	PRKAG1	1	NA	NA
2	239068817	239068914	MIR4440	1	NA	NA			12	50427762	50437838	LARP4	1	hsa_circ_0026227	hsa-LARP4_0005
2	239139684	239163923	HDAC4	1	hsa_circ_0119430	hsa-HDAC4_0011			12	50427765	50441643	LARP4	1	NA	hsa-LARP4_0030
2	48328561	48346751	FOXN2	1	hsa_circ_0007641	hsa-FOXN2_0006			12	50988382	51010766	SLC11A2	1	hsa_circ_0026288	hsa-SLC11A2_0019
2	54982515	54987698	RTN4	2	hsa_circ_0001006	hsa-RTN4_0001			13	110914508	110914617	ANKRD10	1	NA	NA
2	55206818	55206940	CLHC1	1	NA	NA			13	111217679	111244294	ARHGEF7	1	hsa_circ_0009141	hsa-ARHGEF7_0016
2	61178981	61186497	AHSA2P	1	NA	hsa-AHSA2_0005			13	45343426	45344446	TPT1-AS1	3	NA	NA
2	61522611	61526521	XPO1	1	hsa_circ_0001016	hsa-XPO1_0002			13	75349170	75362607	TBC1D4	1	hsa_circ_0030430	hsa-TBC1D4_0010
2	61522611	61533903	XPO1	1	hsa_circ_0001017	hsa-XPO1_0001			13	77719532	77753358	SLAIN1	1	hsa_circ_0000497	hsa-SLAIN1_0003
2	68490190	68526242	APLF	1	hsa_circ_0055019	hsa-APLF_0002			14	100084687	100084855	EVL	1	NA	NA
2	70179532	70181995	C2orf42	1	NA	NA			14	102348009	102348147	CINP	2	NA	NA
2	71139795	71144538	MPHOSPH10	1	hsa_circ_0001027	hsa-MPHOSPH10_0001			14	31427507	31427792	AL139353.1	1	NA	NA
2	73932598	73958245	DGUOK	1	NA	hsa-DGUOK_0006			15	44406330	44409847	GOLM2	1	NA	NA
2	74874266	74886393	HK2	3	NA	NA			15	44409519	44409847	GOLM2	23	NA	NA
2	74877166	74886673	HK2	2	NA	NA			15	84685884	84686946	AC115102.1	1	NA	NA
2	87700984	87707910	ANAPC1P4	1	NA	NA			16	47109483	47132025	NETO2	1	hsa_circ_0003520	hsa-NETO2_0001
2	88782734	88782925	ANKRD36BP2	1	NA	NA			16	54114697	54114822	AC007347.2	1	NA	NA
2	9551475	9551757	ADAM17	4	NA	NA			16	67614328	67627910	CTCF	1	NA	NA
2	97551452	97553240	ANKRD36B	1	NA	NA			16	88660520	88660872	MVD	7	NA	NA
2	98655445	98726567	MGAT4A	1	hsa_circ_0121280	hsa-MGAT4A_0011			17	16381902	16382130	UBB	2	NA	hsa-UBB_0001
2	99418828	99435941	REV1	1	hsa_circ_0001052	hsa-REV1_0026			17	59731421	59738947	VMP1	1	hsa_circ_0006508	hsa-VMP1_0001
3	10153153	10153326	AC034193.1	2	NA	NA			17	82893547	82911789	TBCD	1	hsa_circ_0046557	hsa-TBCD_0007
3	112537735	112550262	ATG3	1	hsa_circ_0066801	hsa-ATG3_0011			18	21661787	21662078	AC106037.2	4	NA	NA
3	119500695	119517315	TIMMDC1	1	hsa_circ_0066874	hsa-TIMMDC1_0003			18	31638644	31666372	B4GALT6	1	hsa_circ_0108197	hsa-B4GALT6_0001
3	119905755	119947351	GSK3B	1	hsa_circ_0007926	hsa-GSK3B_0003			18	47865059	47896811	SMAD2	1	NA	NA
3	123089168	123092442	PDIA5	1	hsa_circ_0067013	hsa-PDIA5_0001			18	50895809	50940386	ME2	1	hsa_circ_0108582	hsa-ME2_0015
3	12572069	12572373	MKRN2	1	NA	hsa-MKRN2_0005			18	58733397	58735329	MALT1	1	hsa_circ_0108721	hsa-MALT1_0003
3	134188837	134195182	RYK	1	hsa_circ_0005768	hsa-RYK_0010			19	16841768	16854261	SIN3B	1	hsa_circ_0049899	hsa-SIN3B_0001
3	13608062	13629945	FBLN2	1	NA	NA			19	2330297	2330419	SPPL2B	1	NA	NA
3	138570318	138571356	CEP70	1	hsa_circ_0002468	hsa-CEP70_0010			19	40050324	40083237	AC005614.2	1	hsa_circ_0000934	NA
3	151394667	151416422	MED12L	1	NA	NA			20	33600336	33600465	CBFA2T2	1	NA	NA
3	155829688	155842605	SLC33A1	1	NA	NA
3	158122103	158123991	RSRC1	1	hsa_circ_0001355	hsa-RSRC1_0001
3	182836035	182848557	ATP11B	1	hsa_circ_0122893	hsa-ATP11B_0001
3	18378170	18420991	SATB1	1	hsa_circ_0064555	hsa-SATB1_0015
3	195553792	195554043	RN7SL73P	1	NA	NA
3	195681988	195682217	MUC20-OT1	1	NA	NA
3	3137260	3148187	TRNT1	1	NA	hsa-TRNT1_0003
3	3167634	3175269	CRBN	1	hsa_circ_0123499	hsa-CRBN_0005
3	32541052	32545965	DYNC1LI1	1	NA	NA
3	43549720	43574864	ANO10	1	hsa_circ_0064999	hsa-ANO10_0006
3	49967470	49975392	RBM6	1	hsa_circ_0065769	hsa-RBM6_0001
3	52096569	52125181	POC1A	1	hsa_circ_0065976	hsa-POC1A_0006
3	52475616	52475905	NISCH	1	NA	NA
3	59584169	59584445	Metazoa_SRP	1	NA	NA
3	89209860	89210520	EPHA3	1	hsa_circ_0066596	hsa-EPHA3_0001
3	9365016	9366985	THUMPD3	1	hsa_circ_0124793	hsa-THUMPD3_0004
3	94064437	94095154	NSUN3	1	NA	hsa-NSUN3_0003
4	102799407	102826636	UBE2D3	1	NA	hsa-UBE2D3_0004
4	116501668	116501765	AC106892.1	1	NA	NA
4	119420494	119440793	GTF2IP12	11	NA	NA
4	128074460	128098330	LARP1B	1	hsa_circ_0070935	hsa-LARP1B_0005
4	128831733	128852268	JADE1	1	hsa_circ_0006563	hsa-JADE1_0003
4	129039041	129082373	SCLT1	1	NA	hsa-SCLT1_0022
4	139125164	139139497	ELF2	1	hsa_circ_0001441	hsa-ELF2_0008
4	145159503	145171720	OTUD4	1	hsa_circ_0125443	hsa-OTUD4_0002
4	152411303	152412529	FBXW7	1	hsa_circ_0001451	hsa-FBXW7_0005
4	169106847	169122266	SH3RF1	1	NA	hsa-SH3RF1_0005
4	177353308	177353728	NEIL3	3	hsa_circ_0001459	hsa-NEIL3_0002
4	177353308	177360677	NEIL3	1	hsa_circ_0001460	hsa-NEIL3_0001
4	1900626	1904378	NSD2	1	hsa_circ_0008460	hsa-WHSC1_0005
4	25127264	25159107	SEPSECS	1	hsa_circ_0069335	hsa-SEPSECS_0006
4	37631385	37638504	RELL1	1	hsa_circ_0001400	hsa-RELL1_0005
4	38054199	38103157	TBC1D1	1	hsa_circ_0007820	hsa-TBC1D1_0020
4	9711953	9712233	Metazoa_SRP	1	NA	NA
5	126584363	126584495	ALDH7A1	3	NA	NA
5	140683546	140683667	HARS1	2	NA	NA
5	14741827	14751239	ANKH	1	hsa_circ_0071973	hsa-ANKH_0001
5	148389748	148390029	Metazoa_SRP	1	NA	NA
5	149505447	149550181	CSNK1A1	1	NA	hsa-CSNK1A1_0007
5	169803058	169840838	DOCK2	1	NA	NA
5	176943335	176958154	UIMC1	1	hsa_circ_0001558	hsa-UIMC1_0001
5	178007815	178008134	FAM153CP	1	NA	NA
5	179560025	179577136	RUFY1	1	hsa_circ_0075267	hsa-RUFY1_0026
5	179871720	179871805	TBC1D9B	1	NA	NA
5	180261684	180280608	MAPK9	1	hsa_circ_0001566	hsa-MAPK9_0004
5	32400007	32420103	ZFR	1	NA	hsa-ZFR_0022
5	57230846	57231321	GPBP1	1	hsa_circ_0001486	hsa-GPBP1_0006
5	70201868	70207745	AC138866.1	1	NA	NA
5	77449765	77464809	WDR41	1	NA	NA
5	83104910	83258677	XRCC4	1	NA	hsa-XRCC4_0007
5	96797175	96803943	ERAP1	1	hsa_circ_0073465	hsa-ERAP1_0001
6	104833042	104849246	HACE1	1	hsa_circ_0077520	hsa-HACE1_0041
6	10703405	10704844	PAK1IP1	1	hsa_circ_0008053	hsa-PAK1IP1_0005
6	116692055	116724375	KPNA5	1	hsa_circ_0130444	hsa-KPNA5_0020
6	126819392	126943904	AL356534.1	25	NA	NA
6	13639563	13644729	RANBP9	1	hsa_circ_0001578	hsa-RANBP9_0002
6	146843281	146858416	STXBP5-AS1	1	NA	NA
6	149771162	149793669	PCMT1	1	hsa_circ_0078245	hsa-PCMT1_0010
6	158580940	158589782	TMEM181	1	hsa_circ_0001661	hsa-TMEM181_0002
6	20649293	20781265	CDKAL1	1	hsa_circ_0075808	hsa-CDKAL1_0002
6	22020339	22110818	CASC15	1	hsa_circ_0131480	hsa-CASC15_0008
6	26883343	26889198	GUSBP2	3	NA	NA
6	31673161	31673776	LY6G5B	2	NA	NA
6	32971595	32976169	BRD2	1	NA	NA
6	33320011	33321869	DAXX	1	NA	NA
6	37368484	37371574	RNF8	1	hsa_circ_0131691	hsa-RNF8_0004
6	4891713	4892379	CDYL	1	hsa_circ_0008285	hsa-CDYL_0005
6	85664141	85664371	SNHG5	2	NA	NA
6	89335302	89342455	UBE2J1	1	NA	hsa-UBE2J1_0004
6	89342324	89343756	UBE2J1	1	hsa_circ_0132630	hsa-UBE2J1_0007
6	97938789	98294310	AL589740.1	8	NA	NA
7	100023419	100024307	ZKSCAN1	1	hsa_circ_0001727	hsa-ZKSCAN1_0001
7	100330909	100331043	PMS2P1	1	NA	NA
7	102397620	102404683	PRKRIP1	1	hsa_circ_0001735	hsa-PRKRIP1_0006
7	11022868	11042814	PHF14	1	NA	hsa-PHF14_0069
7	114629859	114629988	FOXP2	1	NA	NA
7	151564078	151568842	PRKAG2	1	hsa_circ_0133695	hsa-PRKAG2_0015
7	155672867	155680908	RBM33	1	hsa_circ_0001772	hsa-RBM33_0009
7	158788004	158799072	ESYT2	1	hsa_circ_0001777	hsa-ESYT2_0001
7	22976210	22991139	FAM126A	1	hsa_circ_0005251	hsa-FAM126A_0004
7	32879435	32879942	KBTBD2	1	hsa_circ_0134146	hsa-KBTBD2_0002
7	35890668	35898383	SEPTIN7	1	NA	hsa-SEPT7_0002
7	38207447	38219660	STARD3NL	1	hsa_circ_0004698	hsa-STARD3NL_0002
7	39987599	39988258	CDK13	1	hsa_circ_0079929	hsa-CDK13_0005
7	42148226	42148468	GLI3	1	hsa_circ_0008537	hsa-GLI3_0005
7	50319048	50327757	IKZF1	1	hsa_circ_0001708	hsa-IKZF1_0001
7	5641154	5652510	RNF216	1	hsa_circ_0079284	hsa-RNF216_0001
7	5725324	5739352	RNF216	1	hsa_circ_0134459	hsa-RNF216_0019
7	65979399	65980409	GUSB	1	hsa_circ_0007622	hsa-GUSB_0001
7	73041238	73067648	AC211476.5	1	NA	NA
7	73041238	73067927	AC211476.5	1	NA	NA
7	75515718	75516220	PMS2P3	1	NA	NA
7	770471	775162	DNAAF5	1	hsa_circ_0001667	hsa-DNAAF5_0002
7	8055433	8085017	GLCCI1	1	NA	NA
7	87163495	87185980	DMTF1	1	hsa_circ_0080950	hsa-DMTF1_0003
7	99358340	99391099	AC004922.1	1	NA	NA
8	107336384	107336522	ANGPT1	3	NA	NA
8	129846804	129871496	CYRIB	1	hsa_circ_0135720	hsa-FAM49B_0001
8	131940499	131946633	EFR3A	1	hsa_circ_0135761	hsa-EFR3A_0001
8	30177126	30180630	DCTN6	1	hsa_circ_0001786	hsa-DCTN6_0002
8	33388963	33389798	FUT10	1	hsa_circ_0083902	hsa-FUT10_0001
8	38242250	38253718	DDHD2	1	hsa_circ_0136479	hsa-DDHD2_0012
8	38825311	38831177	TACC1	1	NA	NA
8	53769618	53829533	ATP6V1H	1	hsa_circ_0136757	hsa-ATP6V1H_0022
8	60794986	60816501	CHD7	1	hsa_circ_0136830	hsa-CHD7_0008
8	66572482	66593194	MYBL1	1	hsa_circ_0084642	hsa-MYBL1_0002
8	93834454	93834811	AC084346.1	1	NA	NA
9	105484381	105535318	FSD1L	1	NA	hsa-FSD1L_0012
9	109057191	109064567	TMEM245	1	hsa_circ_0004109	hsa-TMEM245_0021
9	112574057	112575251	KIAA1958	1	hsa_circ_0002925	hsa-KIAA1958_0001
9	121161856	121162271	CNTRL	1	hsa_circ_0001885	hsa-CNTRL_0004
9	122865349	122897576	RC3H2	1	hsa_circ_0088387	hsa-RC3H2_0010
9	123757703	123769563	DENND1A	1	hsa_circ_0088474	hsa-DENND1A_0001
9	127435090	127436003	ZNF79	1	hsa_circ_0088639	hsa-ZNF79_0001
9	127467740	127473931	LRSAM1	1	hsa_circ_0088661	hsa-LRSAM1_0007
9	127821195	127821498	AL162586.1	1	NA	NA
9	132661208	132662695	DDX31	1	NA	hsa-DDX31_0008
9	133685193	133696361	SARDH	1	NA	hsa-SARDH_0004
9	135881633	135883078	CAMSAP1	2	hsa_circ_0001900	hsa-CAMSAP1_0001
9	136942769	136944687	FBXW5	1	NA	NA
9	137716626	137717182	EHMT1	1	hsa_circ_0009011	hsa-EHMT1_0013
9	138220782	138252994	FAM157B	13	NA	NA
9	26907834	26935206	PLAA	1	NA	hsa-PLAA_0025
9	32985971	32989895	APTX	1	NA	hsa-APTX_0001
9	33953285	33963791	UBAP2	1	hsa_circ_0001847	hsa-UBAP2_0051
9	34201273	34201399	AL353662.2	1	NA	NA
9	37424845	37426654	GRHPR	1	hsa_circ_0001861	hsa-GRHPR_0002
9	6622919	6623082	GLDC	1	NA	NA
9	6880012	6893232	KDM4C	1	hsa_circ_0001839	hsa-KDM4C_0003
9	75016268	75017448	CARNMT1	1	hsa_circ_0004189	hsa-CARNMT1_0002
9	83272280	83276864	AL137847.2	1	NA	NA
9	83899661	83915678	KIF27	1	NA	NA
9	93471141	93498886	FAM120A	1	hsa_circ_0001875	hsa-FAM120A_0006
9	95880869	95881293	ERCC6L2	1	hsa_circ_0087601	hsa-ERCC6L2_0017
9	95907078	95956013	ERCC6L2	1	hsa_circ_0139411	hsa-ERCC6L2_0008
9	98011271	98012472	ANP32B	1	NA	NA
9	98780189	98782573	ANKS6	1	hsa_circ_0006928	hsa-ANKS6_0007
10	101672915	101673673	FBXW4	1	hsa_circ_0019591	hsa-FBXW4_0004
10	102615268	102617428	SUFU	1	NA	NA
10	103049707	103056964	CNNM2	1	hsa_circ_0092503	hsa-CNNM2_0001
10	1084403	1105267	WDR37	1	hsa_circ_0007796	hsa-WDR37_0006
10	115120185	115129535	ATRNL1	1	hsa_circ_0020093	hsa-ATRNL1_0001
10	115120185	115165645	ATRNL1	1	hsa_circ_0020094	hsa-ATRNL1_0002
10	125733404	125745930	EDRF1	1	NA	hsa-EDRF1_0043
10	13191299	13192568	MCM10	1	hsa_circ_0004477	hsa-MCM10_0003
10	15816835	15847943	MINDY3	1	hsa_circ_0000219	hsa-FAM188A_0002
10	27180953	27181581	MASTL	1	hsa_circ_0004809	hsa-MASTL_0018
10	31908172	31910563	ARHGAP12	3	hsa_circ_0000231	hsa-ARHGAP12_0031
10	32451592	32474023	CCDC7	1	hsa_circ_0093546	hsa-CCDC7_0003
10	43154897	43158931	CSGALNACT2	1	hsa_circ_0000236	hsa-CSGALNACT2_0003
10	46010223	46011206	NCOA4	1	hsa_circ_0093709	hsa-NCOA4_0003
10	46795806	46798168	BMS1P1	1	hsa_circ_0002627	hsa-BMS1P1_0001
10	5773842	5800705	GDI2	1	hsa_circ_0017586	hsa-GDI2_0005
10	68459104	68470163	DNA2	1	hsa_circ_0009172	hsa-DNA2_0014
10	69369441	69389296	HK1	1	NA	NA
10	69376934	69392308	HK1	5	NA	NA
10	70203589	70210250	PPA1	1	NA	NA
10	74842600	74843478	KAT6B	1	hsa_circ_0005235	hsa-KAT6B_0030
10	7797047	7802854	ATP5F1C	1	hsa_circ_0007292	hsa-ATP5C1_0007
10	94588229	94597111	HELLS	1	hsa_circ_0094593	hsa-HELLS_0001
10	95873761	95875666	ENTPD1-AS1	1	NA	NA
11	102362896	102377898	BIRC2	1	NA	NA
11	125602303	125614426	STT3A	1	NA	NA
11	126003902	126015510	CDON	1	hsa_circ_0095309	hsa-CDON_0016
11	128484823	128490576	ETS1	1	hsa_circ_0004296	hsa-ETS1_0002
11	129093621	129164427	ARHGAP32	1	hsa_circ_0024843	hsa-ARHGAP32_0003
11	129123446	129164427	ARHGAP32	1	hsa_circ_0007843	hsa-ARHGAP32_0001
11	20389744	20408032	PRMT3	1	NA	hsa-PRMT3_0044
11	27391094	27412860	LGR4	1	hsa_circ_0095645	hsa-LGR4_0001
11	34957384	34992379	PDHX	1	hsa_circ_0095769	hsa-PDHX_0019
11	40513110	40513269	AC090720.1	2	NA	NA
11	43379233	43389821	TTC17	1	hsa_circ_0021769	hsa-TTC17_0008
11	45862060	45872233	CRY2	1	hsa_circ_0000295	hsa-CRY2_0002
11	46584835	46585430	AC127035.1	4	NA	NA
11	47625674	47627127	MTCH2	1	hsa_circ_0022025	hsa-MTCH2_0001
11	497971	498515	RNH1	1	NA	NA
11	62144982	62148554	INCENP	1	NA	NA
11	70354301	70356254	PPFIA1	1	hsa_circ_0000337	hsa-PPFIA1_0003
11	71917191	71917307	AP002495.1	1	NA	NA
11	73707420	73718718	RAB6A	1	hsa_circ_0000339	hsa-RAB6A_0007
11	77831892	77832012	AAMDC	2	NA	NA
11	83273647	83278830	CCDC90B	1	NA	NA
11	83273647	83280260	CCDC90B	1	hsa_circ_0023863	hsa-CCDC90B_0005
11	85996826	86031611	PICALM	1	hsa_circ_0023923	hsa-PICALM_0001
12	103982799	103985728	TDG	1	hsa_circ_0008166	hsa-TDG_0007
12	111485271	111510582	ATXN2	1	hsa_circ_0028255	hsa-ATXN2_0040
12	112962652	112967593	OAS3	1	NA	NA
12	116928023	116964854	FBXW8	1	hsa_circ_0003677	hsa-FBXW8_0002
12	122232139	122244762	VPS33A	1	NA	NA
12	124913035	124913267	UBC	7	NA	NA
12	124913306	124913774	UBC	5	NA	NA
12	124913321	124913774	UBC	5	NA	NA
12	124913323	124913774	UBC	4	NA	NA
12	15956936	15962947	DERA	1	hsa_circ_0025540	hsa-DERA_0002
12	19462510	19473355	AEBP2	1	hsa_circ_0006420	hsa-AEBP2_0001
12	26990450	26999676	TM7SF3	1	hsa_circ_0007478	hsa-TM7SF3_0006
12	28305649	28307749	CCDC91	1	hsa_circ_0007723	hsa-CCDC91_0001
12	32598497	32611283	FGD4	1	hsa_circ_0025843	hsa-FGD4_0001
12	32713209	32722633	DNM1L	1	hsa_circ_0025853	hsa-DNM1L_0016
12	42210355	42210680	YAF2	1	hsa_circ_0000392	hsa-YAF2_0012
12	46229153	46243314	SLC38A1	1	hsa_circ_0000396	hsa-SLC38A1_0009
12	46229153	46254936	SLC38A1	1	hsa_circ_0000397	hsa-SLC38A1_0011
12	50981639	51010766	SLC11A2	1	hsa_circ_0098750	hsa-SLC11A2_0003
12	53027782	53028188	EIF4B	1	hsa_circ_0007889	hsa-EIF4B_0002
12	54405664	54411964	ITGA5	1	NA	NA
12	57498157	57498623	MARS1	1	hsa_circ_0027261	hsa-MARS_0004
12	62393607	62393880	Metazoa_SRP	1	NA	NA
12	68824363	68828931	MDM2	1	hsa_circ_0027494	hsa-MDM2_0003
12	6997225	6997428	EMG1	1	hsa_circ_0025329	NA
12	95494056	95496098	METAP2	1	hsa_circ_0027775	hsa-METAP2_0006
13	24222819	24224582	SPATA13	1	hsa_circ_0004865	hsa-SPATA13_0007
13	31215051	31229294	B3GLCT	1	hsa_circ_0002635	hsa-B3GLCT_0002
13	31975167	31975448	Metazoa_SRP	1	NA	NA
13	32648754	32659280	PDS5B	1	hsa_circ_0100277	hsa-PDS5B_0002
13	45343426	45344446	TPT1-AS1	3	NA	NA
13	46692536	46728984	LRCH1	1	hsa_circ_0030207	hsa-LRCH1_0035
13	49997074	50045232	DLEU2	1	hsa_circ_0100694	hsa-DLEU2_0003
13	50068097	50075653	DLEU2	1	hsa_circ_0030281	hsa-DLEU2_0002
13	51421112	51430383	INTS6	1	NA	hsa-INTS6_0001
13	59911735	59971160	DIAPH3	1	NA	hsa-DIAPH3_0143
14	102040236	102040673	DYNC1H1	1	hsa_circ_0002398	hsa-DYNC1H1_0014
14	102325985	102339223	ZNF839	1	hsa_circ_0006592	hsa-ZNF839_0003
14	102348009	102348147	CINP	2	NA	NA
14	105370418	105372918	AL928654.4	2	NA	NA
14	21503173	21503881	METTL3	1	hsa_circ_0000523	hsa-METTL3_0002
14	22947601	22955176	HAUS4	1	hsa_circ_0031260	hsa-HAUS4_0009
14	34567686	34568013	SNX6	1	hsa_circ_0101698	hsa-SNX6_0004
14	34575756	34609742	SNX6	1	hsa_circ_0031607	hsa-SNX6_0001
14	45232509	45232627	MIS18BP1	1	NA	NA
14	54957034	54957635	WDHD1	1	hsa_circ_0006214	hsa-WDHD1_0032
14	58318542	58330169	ARID4A	1	hsa_circ_0000542	hsa-ARID4A_0003
14	60115719	60125823	PCNX4	1	hsa_circ_0000544	hsa-PCNX4_0001
14	64926007	64932292	CHURC1-FNTB	1	NA	hsa-CHURC1-FNTB_0012
14	65457894	65458188	FUT8	6	NA	NA
14	80497469	80530886	CEP128	2	hsa_circ_0007332	hsa-CEP128_0006
14	80743075	80778046	CEP128	1	hsa_circ_0032822	hsa-CEP128_0030
14	85518871	85519018	AL049775.1	1	NA	NA
14	91465250	91473370	PPP4R3A	1	hsa_circ_0102887	hsa-PPP4R3A_0015
14	93293858	93296157	BTBD7	1	hsa_circ_0000563	hsa-BTBD7_0001
14	96833467	96860735	VRK1	1	hsa_circ_0000566	hsa-VRK1_0002
15	100152612	100155320	ADAMTS17	1	hsa_circ_0037060	hsa-ADAMTS17_0013
15	25059155	25064855	SNHG14	1	hsa_circ_0103191	hsa-SNHG14_0087
15	25061950	25064855	SNHG14	1	NA	NA
15	25075735	25083527	SNHG14	1	NA	hsa-SNHG14_0108
15	25085190	25089866	SNHG14	1	NA	NA
15	25405461	25411971	UBE3A	1	hsa_circ_0000586	hsa-UBE3A_0005
15	41356039	41375828	NUSAP1	1	hsa_circ_0008926	hsa-NUSAP1_0011
15	41668828	41669958	MGA	1	hsa_circ_0000591	hsa-MGA_0049
15	44406330	44409847	GOLM2	10	NA	NA
15	44409519	44409847	GOLM2	92	NA	NA
15	50300789	50301368	GABPB1	1	hsa_circ_0002551	hsa-GABPB1_0008
15	59030823	59031702	RNF111	1	NA	NA
15	72206728	72231225	PKM	1	NA	NA
15	72544820	72572165	ARIH1	1	hsa_circ_0008808	hsa-ARIH1_0012
15	74639437	74639716	CLK3	1	NA	NA
15	84685884	84686946	AC115102.1	3	NA	NA
15	99799929	99800254	DNM1P46	3	NA	NA
16	11908208	11908916	AC007216.2	11	NA	NA
16	1557935	1607297	IFT140	1	hsa_circ_0105080	hsa-IFT140_0004
16	21835631	21835865	NPIPB4	1	NA	NA
16	2933716	2933979	FLYWCH1	1	NA	NA
16	29806648	29806893	MAZ	1	NA	NA
16	30293099	30305953	SMG1P5	1	NA	NA
16	30609525	30610782	ZNF689	1	NA	NA
16	410243	411076	DECR2	1	NA	NA
16	4407501	4408251	CORO7	1	hsa_circ_0037708	hsa-CORO7-PAM16_0001
16	48432927	48433208	Metazoa_SRP	1	NA	NA
16	533946	536142	CAPN15	1	hsa_circ_0008883	hsa-CAPN15_0002
16	57164001	57173869	PSME3IP1	1	hsa_circ_0006886	hsa-FAM192A_0002
16	67614328	67627910	CTCF	8	NA	NA
16	68859884	68880630	TANGO6	1	hsa_circ_0002750	hsa-TANGO6_0017
16	69136696	69154457	UTP4	1	hsa_circ_0105813	hsa-UTP4_0001
16	70120461	70148553	PDPR	1	NA	NA
16	70229734	70246610	SMG1P7	1	NA	NA
16	81895807	81908591	PLCG2	1	hsa_circ_0000721	hsa-PLCG2_0016
16	84979189	84981994	ZDHHC7	1	hsa_circ_0040719	hsa-ZDHHC7_0002
16	85633914	85634132	GSE1	1	hsa_circ_0000722	hsa-GSE1_0001
16	85804540	85804661	COX4I1	1	NA	NA
16	87400021	87400295	AC010531.3	2	NA	NA
16	87748673	87762040	KLHDC4	2	hsa_circ_0000724	hsa-KLHDC4_0001
16	88018428	88038011	BANP	1	hsa_circ_0040819	hsa-BANP_0013
16	88627622	88628854	ZC3H18	1	hsa_circ_0040831	hsa-ZC3H18_0009
16	88660520	88660872	MVD	48	NA	NA
16	89185173	89193913	CDH15	1	NA	NA
16	89799172	89805392	FANCA	1	NA	NA
16	89990866	89992828	AFG3L1P	1	hsa_circ_0041138	hsa-AFG3L1P_0009
17	16381902	16382130	UBB	5	NA	hsa-UBB_0001
17	16796043	16800371	USP32P1	1	NA	hsa-RP11-219A15_0003
17	1799857	1801024	SMYD4	1	hsa_circ_0004018	hsa-SMYD4_0004
17	1842803	1853189	RPA1	1	hsa_circ_0000734	hsa-RPA1_0001
17	19924408	19958571	AKAP10	1	hsa_circ_0106375	hsa-AKAP10_0041
17	19958014	19958571	AKAP10	1	hsa_circ_0004719	hsa-AKAP10_0034
17	20725614	20731310	AC087499.2	1	NA	NA
17	36554820	36567776	GGNBP2	1	hsa_circ_0003930	hsa-GGNBP2_0001
17	3818263	3822052	NCBP3	1	NA	hsa-NCBP3_0002
17	40293456	40294503	CDC6	1	hsa_circ_0106815	hsa-CDC6_0002
17	44424349	44474903	GPATCH8	1	hsa_circ_0044079	hsa-GPATCH8_0002
17	46170855	46172232	KANSL1	1	hsa_circ_0005455	hsa-KANSL1_0001
17	55401469	55403868	MMD	1	hsa_circ_0002015	hsa-MMD_0003
17	59737453	59773885	VMP1	1	hsa_circ_0003127	hsa-VMP1_0008
17	61776401	61780401	BRIP1	1	hsa_circ_0006968	hsa-BRIP1_0034
17	61776401	61801474	BRIP1	1	hsa_circ_0107328	hsa-BRIP1_0002
17	62549726	62550913	AC008026.3	1	NA	NA
17	64171100	64188415	TEX2	1	hsa_circ_0004913	hsa-TEX2_0012
17	64820694	64821017	PLEKHM1P1	1	NA	NA
17	66053736	66096632	CEP112	1	hsa_circ_0107491	hsa-CEP112_0032
17	72648803	72649268	SLC39A11	1	hsa_circ_0045526	hsa-SLC39A11_0001
17	7324911	7326548	NEURL4	1	NA	NA
17	75208527	75218306	NUP85	1	hsa_circ_0006613	hsa-NUP85_0002
17	77014880	77015138	Metazoa_SRP	1	NA	NA
17	78392476	78404089	PGS1	1	hsa_circ_0008886	hsa-PGS1_0001
17	81845871	81859387	P4HB	1	NA	hsa-P4HB_0023
17	82454140	82454413	AC132938.3	1	NA	NA
17	82459992	82472698	NARF	1	hsa_circ_0046419	hsa-NARF_0002
17	82900651	82911789	TBCD	1	hsa_circ_0005245	hsa-TBCD_0002
17	8313746	8314042	ARHGEF15	1	NA	NA
18	12814203	12859254	PTPN2	1	NA	hsa-PTPN2_0009
18	12999421	13042334	CEP192	1	hsa_circ_0046999	hsa-CEP192_0030
18	197616	204692	USP14	1	NA	NA
18	21564203	21568094	ESCO1	1	hsa_circ_0009110	hsa-ESCO1_0013
18	21661787	21662078	AC106037.2	12	NA	NA
18	2762105	2770108	SMCHD1	1	hsa_circ_0108181	hsa-SMCHD1_0065
18	32111754	32113860	RNF138	1	hsa_circ_0005729	hsa-RNF138_0001
18	35243152	35258049	ZNF397	1	NA	NA
18	46118181	46125791	HAUS1	1	hsa_circ_0108478	hsa-HAUS1_0005
18	46946057	46946923	KATNAL2	1	hsa_circ_0108513	hsa-KATNAL2_0010
18	62539681	62576652	ZCCHC2	1	NA	hsa-ZCCHC2_0007
18	70086613	70128546	RTTN	1	hsa_circ_0007070	hsa-RTTN_0010
18	9570157	9595153	PPP4R1	1	hsa_circ_0108977	hsa-PPP4R1_0005
19	17613722	17613858	AC008761.2	1	NA	NA
19	1990004	1997463	BTBD2	1	NA	hsa-BTBD2_0004
19	21536881	21537047	ZNF429	1	NA	NA
19	37195881	37196027	AC012309.1	1	NA	NA
19	38406910	38407077	FAM98C	1	NA	hsa-FAM98C_0006
19	39885991	39902124	FCGBP	2	NA	hsa-FCGBP_0011
19	40050324	40083237	AC005614.2	1	hsa_circ_0000934	NA
19	46918488	46937408	ARHGAP35	1	hsa_circ_0000943	hsa-ARHGAP35_0006
19	47085318	47086538	ZC3H4	1	NA	hsa-ZC3H4_0019
19	4714081	4722551	DPP9	1	NA	NA
19	47143494	47169923	SAE1	1	hsa_circ_0007022	hsa-SAE1_0001
19	48728937	48729590	RASIP1	1	NA	hsa-RASIP1_0003
19	49854831	49857977	PTOV1	1	NA	NA
19	50398851	50399484	POLD1	2	hsa_circ_0052012	hsa-POLD1_0002
19	5047476	5082504	KDM4B	1	hsa_circ_0002926	hsa-KDM4B_0007
19	52760377	52774701	ZNF600	1	NA	NA
19	58405007	58405362	AC012313.1	8	NA	NA
19	6928345	6928629	Metazoa_SRP	1	NA	NA
19	8455405	8463686	HNRNPM	1	hsa_circ_0006382	hsa-HNRNPM_0009
20	13623446	13630152	TASP1	1	hsa_circ_0059476	hsa-TASP1_0026
20	17947486	17957037	SNX5	1	hsa_circ_0001977	hsa-SNX5_0001
20	32656576	32657968	FO393400.1	1	NA	hsa-C20orf203_0002
20	35714185	35725155	RBM39	1	hsa_circ_0004870	hsa-RBM39_0015
20	62139075	62140944	PSMA7	1	hsa_circ_0003456	hsa-PSMA7_0001
20	62656359	62669078	SLCO4A1	1	NA	hsa-SLCO4A1_0001
21	33918995	33919338	RN7SL740P	1	NA	NA
21	36402758	36411604	CHAF1B	1	hsa_circ_0006898	hsa-CHAF1B_0008
21	42850041	42876767	WDR4	1	hsa_circ_0001196	hsa-WDR4_0002
21	43004326	43024947	PKNOX1	1	hsa_circ_0061853	hsa-PKNOX1_0014
21	8439823	8439975	RNA5-8SN1	2	NA	NA
22	38537592	38568289	DMC1	1	hsa_circ_0005512	hsa-DMC1_0009
22	41808875	41810291	CCDC134	1	hsa_circ_0001238	hsa-CCDC134_0001
22	42124875	42136714	NDUFA6-DT	1	NA	NA
22	42179609	42215341	TCF20	1	NA	hsa-TCF20_0003
X	14850505	14859334	FANCB	1	hsa_circ_0006971	hsa-FANCB_0002
X	150795206	150795486	CD99L2	1	NA	NA
X	154349649	154353457	FLNA	1	hsa_circ_0091862	NA
X	154353001	154353727	FLNA	1	NA	NA
X	154768302	154769310	DKC1	1	hsa_circ_0007100	hsa-DKC1_0006
X	3825088	3899422	BX890604.1	1	NA	NA
X	47836946	47846321	ZNF81	1	NA	NA
X	97081674	97081956	Metazoa_SRP	1	NA	NA
X	135994786	136002213	SLC9A6	1	NA	hsa-SLC9A6_0005
