# Supplementary material for: HIV-1 Vpr induces ciTRAN to prevent transcriptional repression of the provirus
Source: Sci Adv. 2023 Sep 6;9(36):eadh9170. doi: 10.1126/sciadv.adh9170 (PMC10482341; doi:10.1126/sciadv.adh9170)
Supplement: Supplementary file 2 — Auxiliary tables S1 to S7 [file sciadv.adh9170_auxiliary_tables_s1_to_s7.zip › adh9170_Auxiliary_table_S5.xlsx]

## Sheet: m6A containing circRNAs
Data Table S5 M6A profile of circular RNAs detected using circDR-seq in mock and infected samples.
MOCK									INFECTED
chromosome_no.	gene_start	gene_end	gene_name	count	circBase_id	circAtlas_id			chromosome_no.	gene_start	gene_end	gene_name	count	circBase_id	circAtlas_id
1	1636897	1703940	RP1-283E3	1	NA	hsa-RP1-283E3_0012			6	26055826	26056034	HIST1H1C	1	NA	hsa-HIST1H1C_0005
1	1637081	1703995	RP1-283E3	1	NA	hsa-RP1-283E3_0005			6	26124482	26217223	HIST1H3D	28	hsa_circ_0001585	NA
1	16484823	16631109	CROCCP2	2	NA	hsa-CROCCP2_0001			6	26158180	26199568	HIST1H3D	4	hsa_circ_0001586	NA
1	1649499	1712400	RP1-283E3	1	NA	hsa-RP1-283E3_0001			6	27133097	27147153	HIST1H2AG	1	hsa_circ_0001591	NA
1	1669664	1734835	SLC35E2B	9	hsa_circ_0000006	hsa-SLC35E2_0005			6	27133246	27147302	HIST1H2BK	38	hsa_circ_0001592	NA
1	39740165	39753052	PPIE	1	NA	hsa-PPIE_0004			12	6510279	6510532	SCARNA10	1	hsa_circ_0099001	hsa-SCARNA10_0003
1	8867117	8870510	ENO1	1	hsa_circ_0009627	NA			22	42514106	42574818	RRP7A	1	hsa_circ_0001241	hsa-RNU6-513P_0002
2	74874266	74886393	HK2	3	NA	NA
2	74877166	74886673	HK2	2	NA	NA
5	181241519	181242317	GNB2L1	2	hsa_circ_0128766	NA
6	26055826	26056020	HIST1H1C	6	NA	hsa-HIST1H1C_0002
6	26055826	26056034	HIST1H1C	8	NA	hsa-HIST1H1C_0005
6	26124482	26217223	HIST1H3D	330	hsa_circ_0001585	NA
6	26158180	26199568	HIST1H3D	33	hsa_circ_0001586	NA
6	27133097	27147153	HIST1H2AG	6	hsa_circ_0001591	NA
6	27133246	27147302	HIST1H2BK	358	hsa_circ_0001592	NA
7	158739023	158748280	ESYT2	1	hsa_circ_0001775	hsa-ESYT2_0020
10	69376934	69392308	HK1	5	NA	NA
12	49129500	49186458	TUBA1B	20	hsa_circ_0098687	hsa-TUBA1A_0001
12	49131298	49186833	TUBA1B	42	hsa_circ_0000400	NA
14	49862616	49862799	RN7SL2	1	NA	hsa-RN7SL2_0002
15	72206728	72231225	PKM	1	NA	NA
15	90084193	90091644	IDH2	1	NA	hsa-IDH2_0006
16	29806648	29806893	MAZ	1	NA	NA
20	35653528	35659014	CPNE1	1	hsa_circ_0001146	hsa-CPNE1_0001
21	8439823	8439975	RNA5-8SN1	2	NA	NA
22	42514106	42574818	RRP7A	3	hsa_circ_0001241	hsa-RNU6-513P_0002
X	154361465	154362484	FLNA	2	NA	hsa-FLNA_0189
