# Supplementary material for: HIV-1 Vpr induces ciTRAN to prevent transcriptional repression of the provirus
Source: Sci Adv. 2023 Sep 6;9(36):eadh9170. doi: 10.1126/sciadv.adh9170 (PMC10482341; doi:10.1126/sciadv.adh9170)
Supplement: Supplementary file 2 — Auxiliary tables S1 to S7 [file sciadv.adh9170_auxiliary_tables_s1_to_s7.zip › adh9170_Auxiliary_table_S6.xlsx]

## Sheet: IRES_containing_circRNA
Data Table S6 IRES profiling of circular RNAs detected by circDR-seq in mock and infected sample.
MOCK					INFECTED
ID	Index	Score			ID	Index	Score
hsa-RP11-146B14_0044	IRES	0.790182			hsa-RP11-146B14_0044	IRES	0.790182
hsa-DGUOK_0006	IRES	0.728088			hsa-MAPKAPK5_0049	IRES	0.698552
hsa-DNM1L_0047	IRES	0.693372			hsa-IP6K1_0008	IRES	0.628003
hsa-MAPKAPK5_0049	IRES	0.698552			hsa-ZCCHC17_0020	IRES	0.56127
hsa-ZFR_0022	IRES	0.597984			hsa-ERI3_0069	IRES	0.902634
hsa-LRRC37A17P_0001	IRES	0.590931			hsa-ZNF84_0016	IRES	0.713605
hsa-DYNC1H1_0041	IRES	0.505737			hsa-PPP6R2_0046	IRES	0.530316
hsa-CSNK1A1_0007	IRES	0.512261			hsa-CYP20A1_0064	IRES	0.632491
hsa-AHI1_0091	IRES	0.613511			hsa-C1orf43_0015	IRES	0.583083
hsa-CYP20A1_0053	IRES	0.653552			hsa-EGLN3_0018	IRES	0.831903
hsa-ERI3_0069	IRES	0.902634			hsa-ST7L_0034	IRES	0.5184
hsa-C1orf43_0015	IRES	0.583083			hsa-DENND1A_0002	IRES	0.884299
hsa-BMPR2_0099	IRES	0.504167			hsa-VTI1A_0031	IRES	0.614195
hsa-UBE2J1_0004	IRES	0.520039			hsa-MARK2_0006	IRES	0.808152
hsa-ZNF267_0010	IRES	0.691047			hsa-UBE4B_0146	IRES	0.56392
hsa-MNAT1_0032	IRES	0.701614			hsa-STX16-NPEPL1_0004	IRES	0.680986
hsa-ZNF91_0057	IRES	0.910579			hsa-intergenic_015893	IRES	0.946815
hsa-PTGES3_0019	IRES	0.576439			hsa-TMEM181_0085	IRES	0.60825
hsa-R3HDM2_0043	IRES	0.568179			hsa-ANKRD17_0007	IRES	0.796182
hsa-TIAM2_0155	IRES	0.857218			hsa-PRKG1_0110	IRES	0.721136
hsa-STX6_0019	IRES	0.513468			hsa-KIAA1109_0153	IRES	0.685401
hsa-PUM1_0021	IRES	0.642909			hsa-ACOT7_0012	IRES	0.513475
hsa-MARK2_0006	IRES	0.808152			hsa-FRMD4B_0063	IRES	0.51118
hsa-UBE4B_0146	IRES	0.56392			hsa-GGCX_0012	IRES	0.828017
hsa-MSL2_0004	IRES	0.578795			hsa-ABL2_0053	IRES	0.700016
hsa-RYK_0060	IRES	0.615966			hsa-FKBP5_0069	IRES	0.525424
hsa-KNTC1_0030	IRES	0.589357			hsa-EMSY_0024	IRES	0.504749
hsa-AP3D1_0025	IRES	0.626095			hsa-AC009120_0051	IRES	0.583561
hsa-CHURC1-FNTB_0012	IRES	0.710996			hsa-CBFA2T2_0093	IRES	0.641123
hsa-SCLT1_0022	IRES	0.623876			hsa-UNK_0030	IRES	0.680435
hsa-STX16-NPEPL1_0004	IRES	0.680986			hsa-TRIM27_0008	IRES	0.666723
hsa-YRDCP1_0001	IRES	0.563832			hsa-NMNAT1_0007	IRES	0.7242
hsa-ZCCHC2_0007	IRES	0.705755			hsa-KPNA6_0036	IRES	0.537371
hsa-ABI1_0027	IRES	0.578233			hsa-intergenic_023278	IRES	0.541291
hsa-TRPM7_0155	IRES	0.84823			hsa-ZNF493_0004	IRES	0.931864
hsa-ERAP1_0001	IRES	0.638084			hsa-SOAT1_0045	IRES	0.616826
hsa-ESYT2_0074	IRES	0.649274			hsa-intergenic_022723	IRES	0.688821
hsa-C20orf203_0002	IRES	0.762122			hsa-XIAP_0027	IRES	0.627315
hsa-HNRNPH1_0064	IRES	0.607674			hsa-COPS4_0022	IRES	0.740983
hsa-RAPGEF5_0055	IRES	0.667748			hsa-intergenic_010974	IRES	0.509988
hsa-UHRF1BP1L_0059	IRES	0.701678			hsa-LARP4_0030	IRES	0.532521
hsa-intergenic_015893	IRES	0.946815			hsa-PSD3_0190	IRES	0.6495
hsa-ATP1B3_0029	IRES	0.588701			hsa-NUDT22_0002	IRES	0.65221
hsa-DIAPH3_0143	IRES	0.716471			hsa-FAF2_0035	IRES	0.584342
hsa-intergenic_004220	IRES	0.618299			hsa-POM121_0010	IRES	0.624277
hsa-SUZ12P1_0009	IRES	0.803772			hsa-AP3D1_0024	IRES	0.573819
hsa-ANKRD36B_0002	IRES	0.711564			hsa-TMEM184B_0026	IRES	0.576259
hsa-IFNGR2_0032	IRES	0.524352			hsa-SORT1_0075	IRES	0.604602
hsa-KIF27_0033	IRES	0.627891			hsa-WNK1_0114	IRES	0.559239
hsa-DLEU2_1_0001	IRES	0.500648			hsa-ZNF33A_0001	IRES	0.691864
hsa-NAA25_0091	IRES	0.583143			hsa-RREB1_0072	IRES	0.671382
hsa-CAPN7_0033	IRES	0.723562			hsa_circ_0000006	IRES	0.572237
hsa-PRMT3_0044	IRES	0.811911			hsa_circ_0000139	IRES	0.602509
hsa-XPOT_0057	IRES	0.614323			hsa_circ_0000231	IRES	0.507287
hsa-PRKG1_0110	IRES	0.721136			hsa_circ_0000400	IRES	0.740098
hsa-FSD1L_0012	IRES	0.617408			hsa_circ_0000497	IRES	0.667233
hsa-PHF14_0069	IRES	0.674269			hsa_circ_0000664	IRES	0.555488
hsa-HERC4_0134	IRES	0.522744			hsa_circ_0000769	IRES	0.682729
hsa-TRO_0002	IRES	0.522717			hsa_circ_0000847	IRES	0.547545
hsa-RPS6KB1_0008	IRES	0.73906			hsa_circ_0000934	IRES	0.894253
hsa-BAZ2B_0103	IRES	0.688814			hsa_circ_0001085	IRES	0.670228
hsa-PTCD3_0050	IRES	0.77731			hsa_circ_0001093	IRES	0.540603
hsa-ACOT7_0012	IRES	0.513475			hsa_circ_0001118	IRES	0.708297
hsa-FRMD4B_0063	IRES	0.51118			hsa_circ_0001232	IRES	0.609894
hsa-GGCX_0012	IRES	0.828017			hsa_circ_0001241	IRES	0.634957
hsa-DNAJB6_0029	IRES	0.636187			hsa_circ_0001278	IRES	0.899212
hsa-BTN3A1_0001	IRES	0.539341			hsa_circ_0001296	IRES	0.799529
hsa-P4HB_0023	IRES	0.516533			hsa_circ_0001445	IRES	0.565352
hsa-ABL2_0053	IRES	0.700016			hsa_circ_0001481	IRES	0.704397
hsa-ZNF253_0002	IRES	0.82051			hsa_circ_0001585	IRES	0.766492
hsa-PMS2P1_0002	IRES	0.504704			hsa_circ_0001586	IRES	0.779347
hsa-FKBP5_0069	IRES	0.525424			hsa_circ_0001587	IRES	0.781176
hsa-GS1-259H13_0004	IRES	0.822189			hsa_circ_0001591	IRES	0.761458
hsa-SMC5_0026	IRES	0.664843			hsa_circ_0001592	IRES	0.763183
hsa-RFTN2_0010	IRES	0.599353			hsa_circ_0001663	IRES	0.589419
hsa-CTDSPL2_0081	IRES	0.585244			hsa_circ_0001814	IRES	0.769125
hsa-ANP32B_0013	IRES	0.941515			hsa_circ_0001964	IRES	0.644174
hsa-AC009120_0051	IRES	0.583561			hsa_circ_0002484	IRES	0.693391
hsa-PROCR_0006	IRES	0.734205			hsa_circ_0002633	IRES	0.739176
hsa-GUSBP1_0037	IRES	0.508034			hsa_circ_0003302	IRES	0.688153
hsa-FANCI_0010	IRES	0.813672			hsa_circ_0003520	IRES	0.768386
hsa-NCAPG2_0013	IRES	0.815573			hsa_circ_0003641	IRES	0.664715
hsa-UNK_0030	IRES	0.680435			hsa_circ_0005494	IRES	0.840007
hsa-ANKRD36_0062	IRES	0.868907			hsa_circ_0005653	IRES	0.66982
hsa-DNA2_0089	IRES	0.654064			hsa_circ_0006151	IRES	0.711735
hsa-PUS7_0031	IRES	0.586701			hsa_circ_0006508	IRES	0.69869
hsa-RP11-519G16_0007	IRES	0.633177			hsa_circ_0008510	IRES	0.597583
hsa-NMNAT1_0007	IRES	0.7242			hsa_circ_0009021	IRES	0.601223
hsa-ATXN2_0156	IRES	0.560253			hsa_circ_0009141	IRES	0.554951
hsa-ANKRD36C_0221	IRES	0.645529			hsa_circ_0023940	IRES	0.801025
hsa-ENTPD5_0013	IRES	0.59063			hsa_circ_0023956	IRES	0.721656
hsa-RSRP1_0022	IRES	0.686616			hsa_circ_0026227	IRES	0.616766
hsa-intergenic_016560	IRES	0.60908			hsa_circ_0026228	IRES	0.641813
hsa-KPNA6_0036	IRES	0.537371			hsa_circ_0026288	IRES	0.662104
hsa-intergenic_023278	IRES	0.541291			hsa_circ_0028202	IRES	0.820099
hsa-ZNF493_0004	IRES	0.931864			hsa_circ_0046557	IRES	0.545097
hsa-HUWE1_0007	IRES	0.549205			hsa_circ_0055499	IRES	0.649616
hsa-SOAT1_0045	IRES	0.616826			hsa_circ_0071616	IRES	0.614399
hsa-XIAP_0027	IRES	0.627315			hsa_circ_0082633	IRES	0.567893
hsa-XRCC4_0007	IRES	0.649974			hsa_circ_0083619	IRES	0.727118
hsa-RPL37_0010	IRES	0.68554			hsa_circ_0084443	IRES	0.813212
hsa-BRD4_0039	IRES	0.51475			hsa_circ_0095347	IRES	0.685764
hsa-CCDC18-AS1_0008	IRES	0.50459			hsa_circ_0098687	IRES	0.739678
hsa-COPS4_0022	IRES	0.740983			hsa_circ_0099001	IRES	0.848184
hsa-TNRC6B_0094	IRES	0.778196			hsa_circ_0106878	IRES	0.683644
hsa-intergenic_010974	IRES	0.509988			hsa_circ_0108197	IRES	0.670424
hsa-ITGAV_0004	IRES	0.660728			hsa_circ_0108325	IRES	0.770684
hsa-UBE2H_0088	IRES	0.778336			hsa_circ_0108582	IRES	0.637128
hsa-CLASP2_0011	IRES	0.787798			hsa_circ_0108721	IRES	0.582484
hsa-HLA-W_0001	IRES	0.605993			hsa_circ_0110853	IRES	0.57198
hsa-NUDT22_0002	IRES	0.65221			hsa_circ_0113645	IRES	0.839341
hsa-FAF2_0035	IRES	0.584342			hsa_circ_0114519	IRES	0.622242
hsa-CDC42_0001	IRES	0.666167			hsa_circ_0121241	IRES	0.648557
hsa-AP3D1_0024	IRES	0.573819			hsa_circ_0122598	IRES	0.727742
hsa-PDS5B_0002	IRES	0.664288			hsa_circ_0122670	IRES	0.638167
hsa-UBE3C_0114	IRES	0.781828			hsa_circ_0128780	IRES	0.536323
hsa-DPY19L1P1_0079	IRES	0.684432			hsa_circ_0130465	IRES	0.629487
hsa-SORT1_0075	IRES	0.604602			hsa_circ_0137187	IRES	0.604051
hsa-MELK_0028	IRES	0.668647			hsa_circ_0138377	IRES	0.76076
hsa-WNK1_0114	IRES	0.559239			hsa_circ_0138880	IRES	0.828221
hsa-ZRANB1_0049	IRES	0.599847
hsa-RAB11FIP4_0028	IRES	0.561671
hsa-RASIP1_0007	IRES	0.716988
hsa-KMT2E_0089	IRES	0.743995
hsa-SLC9A6_0005	IRES	0.58075
hsa-VPS13C_0295	IRES	0.671659
hsa-CDCA7_0003	IRES	0.721885
hsa-C5orf42_0231	IRES	0.725043
hsa-KYAT1_0029	IRES	0.513749
hsa-CTB-152G17_0005	IRES	0.767738
hsa-RREB1_0072	IRES	0.671382
hsa-UBE3A_0006	IRES	0.652182
hsa-RAB6A_0057	IRES	0.934797
hsa_circ_0000003	IRES	0.550219
hsa_circ_0000004	IRES	0.551565
hsa_circ_0000006	IRES	0.572237
hsa_circ_0000042	IRES	0.616776
hsa_circ_0000070	IRES	0.619837
hsa_circ_0000072	IRES	0.739965
hsa_circ_0000076	IRES	0.57948
hsa_circ_0000131	IRES	0.632642
hsa_circ_0000133	IRES	0.590787
hsa_circ_0000160	IRES	0.691874
hsa_circ_0000175	IRES	0.874936
hsa_circ_0000219	IRES	0.851988
hsa_circ_0000231	IRES	0.507287
hsa_circ_0000233	IRES	0.858985
hsa_circ_0000236	IRES	0.686945
hsa_circ_0000258	IRES	0.526992
hsa_circ_0000268	IRES	0.600631
hsa_circ_0000339	IRES	0.563376
hsa_circ_0000392	IRES	0.611481
hsa_circ_0000396	IRES	0.691148
hsa_circ_0000397	IRES	0.90183
hsa_circ_0000400	IRES	0.740098
hsa_circ_0000489	IRES	0.783981
hsa_circ_0000523	IRES	0.544599
hsa_circ_0000542	IRES	0.503851
hsa_circ_0000544	IRES	0.816141
hsa_circ_0000563	IRES	0.626146
hsa_circ_0000586	IRES	0.631875
hsa_circ_0000591	IRES	0.733067
hsa_circ_0000608	IRES	0.671659
hsa_circ_0000711	IRES	0.798268
hsa_circ_0000724	IRES	0.501485
hsa_circ_0000734	IRES	0.570051
hsa_circ_0000769	IRES	0.682729
hsa_circ_0000818	IRES	0.67236
hsa_circ_0000876	IRES	0.52731
hsa_circ_0000934	IRES	0.894253
hsa_circ_0000943	IRES	0.566465
hsa_circ_0001006	IRES	0.812295
hsa_circ_0001027	IRES	0.639983
hsa_circ_0001052	IRES	0.551687
hsa_circ_0001086	IRES	0.528752
hsa_circ_0001125	IRES	0.774523
hsa_circ_0001146	IRES	0.828336
hsa_circ_0001241	IRES	0.634957
hsa_circ_0001376	IRES	0.641154
hsa_circ_0001441	IRES	0.814201
hsa_circ_0001451	IRES	0.800183
hsa_circ_0001459	IRES	0.816682
hsa_circ_0001460	IRES	0.718651
hsa_circ_0001461	IRES	0.606229
hsa_circ_0001519	IRES	0.786567
hsa_circ_0001558	IRES	0.577598
hsa_circ_0001566	IRES	0.774719
hsa_circ_0001578	IRES	0.662959
hsa_circ_0001585	IRES	0.766492
hsa_circ_0001586	IRES	0.779347
hsa_circ_0001587	IRES	0.781176
hsa_circ_0001591	IRES	0.761458
hsa_circ_0001592	IRES	0.763183
hsa_circ_0001611	IRES	0.849441
hsa_circ_0001661	IRES	0.581484
hsa_circ_0001673	IRES	0.71966
hsa_circ_0001675	IRES	0.737749
hsa_circ_0001676	IRES	0.863605
hsa_circ_0001772	IRES	0.606781
hsa_circ_0001776	IRES	0.602684
hsa_circ_0001777	IRES	0.712156
hsa_circ_0001786	IRES	0.542692
hsa_circ_0001826	IRES	0.737621
hsa_circ_0001829	IRES	0.569037
hsa_circ_0001839	IRES	0.669075
hsa_circ_0001847	IRES	0.758087
hsa_circ_0001859	IRES	0.79913
hsa_circ_0001875	IRES	0.587752
hsa_circ_0001878	IRES	0.774753
hsa_circ_0001885	IRES	0.517859
hsa_circ_0001922	IRES	0.577651
hsa_circ_0001977	IRES	0.610266
hsa_circ_0002015	IRES	0.83418
hsa_circ_0002398	IRES	0.505737
hsa_circ_0002551	IRES	0.720756
hsa_circ_0002627	IRES	0.790907
hsa_circ_0002635	IRES	0.654781
hsa_circ_0002642	IRES	0.748741
hsa_circ_0002750	IRES	0.628306
hsa_circ_0002925	IRES	0.63753
hsa_circ_0003127	IRES	0.652224
hsa_circ_0003170	IRES	0.836418
hsa_circ_0003491	IRES	0.876704
hsa_circ_0003553	IRES	0.574355
hsa_circ_0003599	IRES	0.557227
hsa_circ_0003649	IRES	0.613892
hsa_circ_0003762	IRES	0.637119
hsa_circ_0003814	IRES	0.561985
hsa_circ_0003911	IRES	0.635978
hsa_circ_0003930	IRES	0.51595
hsa_circ_0004018	IRES	0.519925
hsa_circ_0004109	IRES	0.63675
hsa_circ_0004189	IRES	0.629364
hsa_circ_0004296	IRES	0.537736
hsa_circ_0004350	IRES	0.578794
hsa_circ_0004687	IRES	0.602663
hsa_circ_0004698	IRES	0.763743
hsa_circ_0004719	IRES	0.798171
hsa_circ_0004809	IRES	0.720605
hsa_circ_0004870	IRES	0.610155
hsa_circ_0004981	IRES	0.549192
hsa_circ_0005235	IRES	0.618026
hsa_circ_0005251	IRES	0.865943
hsa_circ_0005455	IRES	0.607814
hsa_circ_0005512	IRES	0.625848
hsa_circ_0005524	IRES	0.831398
hsa_circ_0005556	IRES	0.760201
hsa_circ_0005689	IRES	0.865405
hsa_circ_0005729	IRES	0.643665
hsa_circ_0005768	IRES	0.616711
hsa_circ_0005785	IRES	0.507891
hsa_circ_0006118	IRES	0.613199
hsa_circ_0006214	IRES	0.658064
hsa_circ_0006281	IRES	0.736965
hsa_circ_0006378	IRES	0.803803
hsa_circ_0006420	IRES	0.670338
hsa_circ_0006592	IRES	0.505749
hsa_circ_0006613	IRES	0.653768
hsa_circ_0006620	IRES	0.805812
hsa_circ_0006719	IRES	0.636373
hsa_circ_0006968	IRES	0.821453
hsa_circ_0006971	IRES	0.779365
hsa_circ_0007022	IRES	0.573761
hsa_circ_0007070	IRES	0.706222
hsa_circ_0007292	IRES	0.643284
hsa_circ_0007332	IRES	0.713336
hsa_circ_0007418	IRES	0.607364
hsa_circ_0007478	IRES	0.666055
hsa_circ_0007578	IRES	0.538533
hsa_circ_0007641	IRES	0.571552
hsa_circ_0007723	IRES	0.79329
hsa_circ_0007820	IRES	0.571928
hsa_circ_0007926	IRES	0.615468
hsa_circ_0007976	IRES	0.816087
hsa_circ_0008053	IRES	0.882695
hsa_circ_0008141	IRES	0.765114
hsa_circ_0008166	IRES	0.543902
hsa_circ_0008184	IRES	0.649049
hsa_circ_0008327	IRES	0.663819
hsa_circ_0008460	IRES	0.528189
hsa_circ_0008604	IRES	0.514359
hsa_circ_0008808	IRES	0.568768
hsa_circ_0008923	IRES	0.547452
hsa_circ_0008926	IRES	0.6621
hsa_circ_0009035	IRES	0.604791
hsa_circ_0009110	IRES	0.796693
hsa_circ_0009172	IRES	0.689039
hsa_circ_0011891	IRES	0.826778
hsa_circ_0012275	IRES	0.5778
hsa_circ_0015365	IRES	0.746396
hsa_circ_0017586	IRES	0.650081
hsa_circ_0020093	IRES	0.807586
hsa_circ_0020094	IRES	0.860141
hsa_circ_0021769	IRES	0.553886
hsa_circ_0022025	IRES	0.718953
hsa_circ_0023863	IRES	0.695528
hsa_circ_0023923	IRES	0.748001
hsa_circ_0025329	IRES	0.675917
hsa_circ_0025540	IRES	0.547082
hsa_circ_0025843	IRES	0.652117
hsa_circ_0025853	IRES	0.675354
hsa_circ_0026227	IRES	0.616766
hsa_circ_0027261	IRES	0.637344
hsa_circ_0027494	IRES	0.613196
hsa_circ_0027775	IRES	0.521961
hsa_circ_0028255	IRES	0.69579
hsa_circ_0029738	IRES	0.698749
hsa_circ_0030101	IRES	0.610035
hsa_circ_0030207	IRES	0.518655
hsa_circ_0030281	IRES	0.878879
hsa_circ_0031607	IRES	0.733759
hsa_circ_0032822	IRES	0.633209
hsa_circ_0033403	IRES	0.530476
hsa_circ_0034616	IRES	0.654826
hsa_circ_0038430	IRES	0.638944
hsa_circ_0038539	IRES	0.707156
hsa_circ_0039761	IRES	0.710105
hsa_circ_0043244	IRES	0.623286
hsa_circ_0044802	IRES	0.547125
hsa_circ_0045526	IRES	0.519606
hsa_circ_0045842	IRES	0.739482
hsa_circ_0046534	IRES	0.582924
hsa_circ_0046546	IRES	0.551455
hsa_circ_0046999	IRES	0.710007
hsa_circ_0054886	IRES	0.835975
hsa_circ_0055019	IRES	0.745684
hsa_circ_0056576	IRES	0.617127
hsa_circ_0056577	IRES	0.671666
hsa_circ_0056981	IRES	0.762875
hsa_circ_0057105	IRES	0.641701
hsa_circ_0057523	IRES	0.668518
hsa_circ_0058040	IRES	0.622024
hsa_circ_0058686	IRES	0.587328
hsa_circ_0060342	IRES	0.608911
hsa_circ_0060664	IRES	0.651662
hsa_circ_0061853	IRES	0.521819
hsa_circ_0062749	IRES	0.595942
hsa_circ_0064555	IRES	0.542686
hsa_circ_0064999	IRES	0.826312
hsa_circ_0065769	IRES	0.580906
hsa_circ_0065976	IRES	0.576141
hsa_circ_0066596	IRES	0.576434
hsa_circ_0066874	IRES	0.527055
hsa_circ_0067013	IRES	0.526037
hsa_circ_0067772	IRES	0.764269
hsa_circ_0069335	IRES	0.688962
hsa_circ_0070935	IRES	0.543711
hsa_circ_0071973	IRES	0.566392
hsa_circ_0072259	IRES	0.769929
hsa_circ_0072271	IRES	0.825957
hsa_circ_0072870	IRES	0.697148
hsa_circ_0073169	IRES	0.628796
hsa_circ_0075267	IRES	0.531179
hsa_circ_0075808	IRES	0.547138
hsa_circ_0079929	IRES	0.518772
hsa_circ_0080466	IRES	0.809941
hsa_circ_0083902	IRES	0.566746
hsa_circ_0084642	IRES	0.716172
hsa_circ_0087601	IRES	0.695073
hsa_circ_0088281	IRES	0.51346
hsa_circ_0088387	IRES	0.633694
hsa_circ_0088474	IRES	0.850199
hsa_circ_0089980	IRES	0.827663
hsa_circ_0091477	IRES	0.710273
hsa_circ_0092503	IRES	0.561196
hsa_circ_0093181	IRES	0.714111
hsa_circ_0093471	IRES	0.581113
hsa_circ_0093546	IRES	0.769497
hsa_circ_0093688	IRES	0.861483
hsa_circ_0093709	IRES	0.554442
hsa_circ_0094213	IRES	0.642663
hsa_circ_0094316	IRES	0.682628
hsa_circ_0094482	IRES	0.795322
hsa_circ_0094593	IRES	0.690175
hsa_circ_0095645	IRES	0.741466
hsa_circ_0095769	IRES	0.618136
hsa_circ_0096576	IRES	0.642131
hsa_circ_0096689	IRES	0.865673
hsa_circ_0097323	IRES	0.69148
hsa_circ_0097437	IRES	0.631878
hsa_circ_0097552	IRES	0.551855
hsa_circ_0097823	IRES	0.70026
hsa_circ_0098305	IRES	0.789168
hsa_circ_0098687	IRES	0.739678
hsa_circ_0098750	IRES	0.680797
hsa_circ_0100446	IRES	0.743345
hsa_circ_0100509	IRES	0.685735
hsa_circ_0100694	IRES	0.72695
hsa_circ_0101698	IRES	0.559568
hsa_circ_0102282	IRES	0.819724
hsa_circ_0102424	IRES	0.549298
hsa_circ_0102887	IRES	0.793312
hsa_circ_0103076	IRES	0.694887
hsa_circ_0103346	IRES	0.776686
hsa_circ_0103772	IRES	0.784086
hsa_circ_0104061	IRES	0.739222
hsa_circ_0104319	IRES	0.775078
hsa_circ_0105677	IRES	0.640709
hsa_circ_0106375	IRES	0.715587
hsa_circ_0106878	IRES	0.683644
hsa_circ_0106879	IRES	0.681487
hsa_circ_0107328	IRES	0.764388
hsa_circ_0107491	IRES	0.584375
hsa_circ_0107922	IRES	0.711233
hsa_circ_0107961	IRES	0.795832
hsa_circ_0108181	IRES	0.721068
hsa_circ_0108325	IRES	0.770684
hsa_circ_0108478	IRES	0.748549
hsa_circ_0108513	IRES	0.621268
hsa_circ_0108830	IRES	0.813254
hsa_circ_0108977	IRES	0.610677
hsa_circ_0109954	IRES	0.860681
hsa_circ_0110853	IRES	0.57198
hsa_circ_0110890	IRES	0.740438
hsa_circ_0111121	IRES	0.716122
hsa_circ_0111562	IRES	0.653334
hsa_circ_0111596	IRES	0.763223
hsa_circ_0111707	IRES	0.51522
hsa_circ_0112861	IRES	0.570316
hsa_circ_0113578	IRES	0.720788
hsa_circ_0114538	IRES	0.784861
hsa_circ_0115075	IRES	0.794462
hsa_circ_0117014	IRES	0.641849
hsa_circ_0117622	IRES	0.664058
hsa_circ_0117900	IRES	0.71457
hsa_circ_0119170	IRES	0.680522
hsa_circ_0119239	IRES	0.546229
hsa_circ_0120626	IRES	0.878519
hsa_circ_0120910	IRES	0.703993
hsa_circ_0121239	IRES	0.619792
hsa_circ_0121280	IRES	0.721091
hsa_circ_0122893	IRES	0.52977
hsa_circ_0123499	IRES	0.556337
hsa_circ_0123512	IRES	0.584741
hsa_circ_0123869	IRES	0.656676
hsa_circ_0124793	IRES	0.772083
hsa_circ_0125443	IRES	0.786305
hsa_circ_0125807	IRES	0.896747
hsa_circ_0128071	IRES	0.657272
hsa_circ_0128766	IRES	0.717181
hsa_circ_0128780	IRES	0.536323
hsa_circ_0129788	IRES	0.646773
hsa_circ_0130083	IRES	0.640465
hsa_circ_0130093	IRES	0.906124
hsa_circ_0130444	IRES	0.796133
hsa_circ_0130510	IRES	0.778211
hsa_circ_0130646	IRES	0.750254
hsa_circ_0130934	IRES	0.866195
hsa_circ_0131480	IRES	0.522533
hsa_circ_0131603	IRES	0.759274
hsa_circ_0131605	IRES	0.745067
hsa_circ_0131625	IRES	0.724139
hsa_circ_0131691	IRES	0.555218
hsa_circ_0132630	IRES	0.708987
hsa_circ_0133695	IRES	0.69337
hsa_circ_0134146	IRES	0.808812
hsa_circ_0134459	IRES	0.659416
hsa_circ_0135720	IRES	0.534835
hsa_circ_0135761	IRES	0.565228
hsa_circ_0136479	IRES	0.777023
hsa_circ_0136757	IRES	0.66183
hsa_circ_0136830	IRES	0.585445
hsa_circ_0137001	IRES	0.60448
hsa_circ_0139137	IRES	0.783302
hsa_circ_0139411	IRES	0.662461
hsa_circ_0139788	IRES	0.616015
hsa_circ_0140155	IRES	0.605496
hsa_circ_0140156	IRES	0.630133
hsa_circ_0140476	IRES	0.782313
hsa_circ_0140774	IRES	0.859539
