# Supplementary material for: HIV-1 Vpr induces ciTRAN to prevent transcriptional repression of the provirus
Source: Sci Adv. 2023 Sep 6;9(36):eadh9170. doi: 10.1126/sciadv.adh9170 (PMC10482341; doi:10.1126/sciadv.adh9170)
Supplement: Supplementary file 2 — Auxiliary tables S1 to S7 [file sciadv.adh9170_auxiliary_tables_s1_to_s7.zip › adh9170_Auxiliary_table_S7.xlsx]

## Sheet: CPC2
Data Table S7 CPC2 profiling of circular RNAs detected by circDR-seq in mock and infected samples
MOCK										INFECTED
#ID	transcript_length	peptide_length	Fickett_score	pI	ORF_integrity	coding_probability	label			#ID	transcript_length	peptide_length	Fickett_score	pI	ORF_integrity	coding_probability	label
hsa-ZFR_0022	1624	248	0.44974	9.53436	1	0.999766	coding			hsa-NBPF12_0004	813	269	0.46639	4.98737	-1	0.631619	coding
hsa-LRRC37A17P_0001	1707	336	0.31006	10.0853	1	0.995262	coding			hsa_circ_0000400	55536	299	0.28648	4.84235	1	0.999907	coding
hsa-PUM1_0021	1049	215	0.4901	4.3316	1	0.999827	coding			hsa_circ_0000934	27103	592	0.27517	9.09161	1	0.999995	coding
hsa-ZCCHC2_0007	675	152	0.42621	8.73627	1	0.926028	coding			hsa_circ_0001093	938	258	0.47269	4.65265	-1	0.635196	coding
hsa-TRPM7_0155	988	176	0.45501	5.27264	1	0.996756	coding			hsa_circ_0001481	954	259	0.41812	6.15057	1	0.999954	coding
hsa-ERAP1_0001	815	266	0.47853	8.47247	-1	0.5	coding			hsa_circ_0001814	955	311	0.48019	5.43756	-1	0.769312	coding
hsa-KIF27_0033	1689	534	0.45712	6.51752	-1	0.986224	coding			hsa_circ_0002484	1074	339	0.46675	5.29816	-1	0.844648	coding
hsa-CAPN7_0033	512	110	0.40222	6.27081	1	0.548684	coding			hsa_circ_0003302	973	318	0.4694	5.00104	-1	0.815659	coding
hsa-APTX_0001	432	86	0.46921	10.9642	1	0.5	coding			hsa_circ_0026288	1667	543	0.47266	5.87958	-1	0.993827	coding
hsa-BTN3A1_0001	625	132	0.44684	6.89496	1	0.879336	coding			hsa_circ_0030430	910	288	0.46823	5.62921	-1	0.647948	coding
hsa-BTBD2_0004	1409	109	0.47455	4.94012	1	0.783628	coding			hsa_circ_0071616	3598	1193	0.46312	4.91815	-1	1	coding
hsa-RFTN2_0010	936	309	0.49517	5.9483	-1	0.729282	coding			hsa_circ_0095347	1053	332	0.47359	5.29816	-1	0.835151	coding
hsa-IDH2_0006	771	219	0.41892	8.3255	1	0.998057	coding			hsa_circ_0098687	55384	299	0.28648	4.84235	1	0.999907	coding
hsa-DNA2_0089	764	182	0.3944	5.37152	1	0.994164	coding			hsa_circ_0106878	45818	275	0.28415	9.27448	1	0.951195	coding
hsa-NBPF12_0004	813	269	0.46639	4.98737	-1	0.631619	coding			hsa_circ_0108582	1599	529	0.46905	8.49261	-1	0.971915	coding
hsa-CLASP2_0011	576	144	0.39636	8.38751	1	0.81345	coding			hsa_circ_0112303	820	155	0.44788	7.1767	1	0.966424	coding
hsa_circ_0000003	29313	328	0.27217	11.2967	1	0.839837	coding			hsa_circ_0114519	1126	311	0.39735	5.77594	-1	0.539822	coding
hsa_circ_0000004	33847	328	0.26974	11.2967	1	0.824348	coding			hsa_circ_0122670	781	158	0.37054	9.09467	1	0.806995	coding
hsa_circ_0000015	402	100	0.49543	9.33392	1	0.731353	coding			hsa_circ_0125233	1706	549	0.44908	5.19403	-1	0.995071	coding
hsa_circ_0000175	4577	406	0.34427	8.36444	1	0.999996	coding			hsa_circ_0138377	1248	414	0.44246	8.60944	-1	0.816161	coding
hsa_circ_0000236	1131	292	0.49082	4.98273	-1	0.750883	coding
hsa_circ_0000295	1132	337	0.4047	8.85785	1	0.999993	coding
hsa_circ_0000400	55536	299	0.28648	4.84235	1	0.999907	coding
hsa_circ_0000544	1910	632	0.47995	5.38959	-1	0.999209	coding
hsa_circ_0000563	1268	387	0.48616	5.64984	-1	0.926268	coding
hsa_circ_0000566	1073	356	0.4424	8.91266	-1	0.679996	coding
hsa_circ_0000591	1131	354	0.45575	6.89911	-1	0.768627	coding
hsa_circ_0000876	908	302	0.46671	5.05792	-1	0.756241	coding
hsa_circ_0000934	27103	592	0.27517	9.09161	1	0.999995	coding
hsa_circ_0000943	4014	1275	0.47543	6.23944	-1	1	coding
hsa_circ_0001086	1333	400	0.44534	6.284	-1	0.882973	coding
hsa_circ_0001146	5487	598	0.37991	8.5849	-1	0.857439	coding
hsa_circ_0001196	1158	267	0.46671	6.99261	1	0.999981	coding
hsa_circ_0001400	434	136	0.37097	10.1054	1	0.557867	coding
hsa_circ_0001461	3283	1088	0.44926	5.04938	-1	1	coding
hsa_circ_0001611	38290	721	0.28982	9.00018	1	1	coding
hsa_circ_0001675	1132	364	0.45506	6.16754	1	1	coding
hsa_circ_0001826	12437	285	0.27674	10.298	1	0.886284	coding
hsa_circ_0002024	1024	335	0.47424	6.77069	-1	0.752846	coding
hsa_circ_0002393	907	197	0.36576	10.0989	1	0.936263	coding
hsa_circ_0002642	1360	261	0.41657	4.06952	-1	0.539063	coding
hsa_circ_0002750	1283	351	0.47568	7.90338	-1	0.769509	coding
hsa_circ_0002925	1195	390	0.47179	5.03839	-1	0.942396	coding
hsa_circ_0003649	780	243	0.45261	4.71722	-1	0.512407	coding
hsa_circ_0003814	1083	308	0.48165	7.6441	-1	0.645021	coding
hsa_circ_0003911	1173	364	0.48729	6.00104	-1	0.876007	coding
hsa_circ_0004018	1168	367	0.46938	5.85614	-1	0.875291	coding
hsa_circ_0004865	1764	551	0.41602	8.77911	-1	0.912417	coding
hsa_circ_0004981	827	274	0.46288	4.98151	-1	0.645968	coding
hsa_circ_0005455	1378	429	0.47021	7.7746	-1	0.911812	coding
hsa_circ_0005512	869	278	0.44864	5.28912	-1	0.59613	coding
hsa_circ_0005776	1392	327	0.46389	8.8587	-1	0.666751	coding
hsa_circ_0005785	1031	310	0.46604	9.14764	-1	0.628892	coding
hsa_circ_0005881	1910	627	0.49685	9.32611	-1	0.99491	coding
hsa_circ_0006118	1252	303	0.45773	6.46698	1	0.999998	coding
hsa_circ_0006592	1639	526	0.48397	8.11615	-1	0.980221	coding
hsa_circ_0006620	781	211	0.47385	5.04828	1	0.999729	coding
hsa_circ_0007070	1420	439	0.47109	6.01935	-1	0.957787	coding
hsa_circ_0007109	1965	301	0.41825	5.49139	-1	0.583122	coding
hsa_circ_0007418	900	277	0.47534	4.86749	-1	0.695675	coding
hsa_circ_0008886	1259	358	0.43457	7.09491	-1	0.718071	coding
hsa_circ_0023923	1128	368	0.46522	9.04193	-1	0.77933	coding
hsa_circ_0028335	978	317	0.48022	7.12592	-1	0.687814	coding
hsa_circ_0029738	2613	835	0.47508	5.31158	-1	0.99998	coding
hsa_circ_0030101	1001	332	0.44201	7.22113	-1	0.648024	coding
hsa_circ_0030207	993	319	0.46058	4.47064	-1	0.849157	coding
hsa_circ_0031260	861	279	0.42311	5.56	-1	0.5	coding
hsa_circ_0038539	2395	678	0.47391	6.8985	-1	0.998769	coding
hsa_circ_0046999	2071	689	0.45105	4.48798	-1	0.999806	coding
hsa_circ_0056981	1558	515	0.48527	5.07135	-1	0.994844	coding
hsa_circ_0057105	596	162	0.44688	8.94489	1	0.971453	coding
hsa_circ_0057523	1045	326	0.4488	6.5484	-1	0.682942	coding
hsa_circ_0061853	982	308	0.46161	4.94989	-1	0.777632	coding
hsa_circ_0062096	2133	683	0.46141	5.03119	-1	0.9997	coding
hsa_circ_0064555	1599	525	0.47058	8.40265	-1	0.97204	coding
hsa_circ_0065769	1439	362	0.47026	5.04718	-1	0.908442	coding
hsa_circ_0069335	1006	313	0.50661	9.00458	-1	0.721731	coding
hsa_circ_0072259	1699	500	0.46173	6.49847	-1	0.978029	coding
hsa_circ_0080950	1543	286	0.39876	4.79938	1	0.999996	coding
hsa_circ_0084642	1041	304	0.42953	7.67755	-1	0.5	coding
hsa_circ_0088281	1162	368	0.46516	4.92059	-1	0.91927	coding
hsa_circ_0088387	1701	544	0.45226	8.84357	-1	0.961169	coding
hsa_circ_0091477	996	307	0.49298	8.68365	-1	0.670308	coding
hsa_circ_0091862	1692	560	0.42819	5.7757	-1	0.990024	coding
hsa_circ_0093181	68099	210	0.28923	9.45929	1	0.742408	coding
hsa_circ_0093688	61814	294	0.28982	9.58453	1	0.971282	coding
hsa_circ_0093709	984	282	0.45992	5.77985	-1	0.59428	coding
hsa_circ_0094593	1096	317	0.43669	6.68365	-1	0.609398	coding
hsa_circ_0095309	1098	299	0.43148	5.67975	-1	0.598316	coding
hsa_circ_0097586	1132	254	0.4715	6.53754	1	0.999965	coding
hsa_circ_0098687	55384	299	0.28648	4.84235	1	0.999907	coding
hsa_circ_0098750	1832	569	0.46963	5.72028	1	1	coding
hsa_circ_0102282	1989	658	0.484	5.45844	-1	0.9995	coding
hsa_circ_0105080	2430	799	0.4614	5.76996	-1	0.999919	coding
hsa_circ_0105813	1005	305	0.45204	8.95062	-1	0.568704	coding
hsa_circ_0106375	1432	441	0.4756	5.12469	-1	0.977049	coding
hsa_circ_0106878	45818	275	0.28415	9.27448	1	0.951195	coding
hsa_circ_0106879	49212	217	0.28415	9.41559	1	0.759211	coding
hsa_circ_0107328	1179	369	0.49437	5.65411	-1	0.90168	coding
hsa_circ_0107922	1538	511	0.46128	4.44098	-1	0.995634	coding
hsa_circ_0108830	1167	355	0.45014	5.3139	-1	0.85593	coding
hsa_circ_0108977	1521	481	0.4832	4.60931	-1	0.992994	coding
hsa_circ_0109954	68022	587	0.27863	8.37506	1	0.999999	coding
hsa_circ_0110890	88755	597	0.28923	4.88141	1	1	coding
hsa_circ_0111121	1146	334	0.46479	4.90082	-1	0.858311	coding
hsa_circ_0111562	1107	362	0.44344	9.09662	-1	0.696093	coding
hsa_circ_0112303	820	155	0.44788	7.1767	1	0.966424	coding
hsa_circ_0116839	5721	240	0.29845	9.09625	1	0.928378	coding
hsa_circ_0117622	4349	1428	0.38213	5.01044	-1	1	coding
hsa_circ_0117900	1452	475	0.51498	4.69965	-1	0.990467	coding
hsa_circ_0125807	15699	391	0.25289	5.12689	1	0.999994	coding
hsa_circ_0128071	1214	393	0.444	4.24701	-1	0.952605	coding
hsa_circ_0130083	811	266	0.50002	8.47247	-1	0.528224	coding
hsa_circ_0130444	861	272	0.42757	4.75397	-1	0.56007	coding
hsa_circ_0130510	878	292	0.48046	5.91327	-1	0.656561	coding
hsa_circ_0130934	22840	165	0.2831	6.38092	1	0.760109	coding
hsa_circ_0131603	32762	227	0.28842	5.10931	1	0.99544	coding
hsa_circ_0131605	33877	194	0.28923	6.82074	1	0.895891	coding
hsa_circ_0131625	69263	415	0.28186	9.4765	1	0.998892	coding
hsa_circ_0136479	1342	358	0.49063	5.56903	-1	0.885847	coding
hsa_circ_0136757	959	311	0.48036	5.55438	-1	0.75976	coding
hsa_circ_0139411	1353	451	0.45879	9.40289	-1	0.893504	coding
hsa_circ_0140155	880	290	0.47328	9.09674	-1	0.587256	coding
hsa_circ_0140156	924	294	0.50193	6.85394	-1	0.622308	coding
hsa_circ_0140476	22763	210	0.29178	9.91266	1	0.707909	coding
