# Supplementary material for: HIV-1 Vpr induces ciTRAN to prevent transcriptional repression of the provirus
Source: Sci Adv. 2023 Sep 6;9(36):eadh9170. doi: 10.1126/sciadv.adh9170 (PMC10482341; doi:10.1126/sciadv.adh9170)
Supplement: Supplementary file 3 — Auxiliary data files S1 to S2 [file sciadv.adh9170_auxiliary_data_files_s1_and_s2.zip]

Archive with 2 entries (2 files):
- adh9170_Auxiliary_data_file_S2.docx
- adh9170_Auxiliary_data_file_S1.pptx
